# Supplementary material for: (E)-1-Nitro-2-(2-nitro­prop-1-en­yl)benzene
Source: Acta Crystallogr Sect E Struct Rep Online. 2012 Jul 7;68(Pt 8):o2359. doi: 10.1107/S1600536812029947 (PMC3414292; doi:10.1107/S1600536812029947)
Supplement: Supplementary file 1 [file e-68-o2359-sup1.cif]

##############################################################################
#                                                                            #
# This CIF contains the data in a paper accepted for publication in          #
# Acta Crystallographica Section E. It conforms to the requirements of       #
# Notes for Authors for Acta Crystallographica Section E, and has been       #
# peer reviewed under the auspices of the IUCr Commission on Journals.       #
#                                                                            #
# Full details of the Crystallographic Information File format               #
# are given in the paper "The Crystallographic Information File (CIF):       #
# a New Standard Archive File for Crystallography" by S. R. Hall, F. H.      #
# Allen and I. D. Brown [Acta Cryst. (1991), A47, 655-685].                  #
#                                                                            #
# The current version of the core CIF dictionary is obtainable from          #
# ftp://ftp.iucr.org/pub/cif_core.dic.                                       #
#                                                                            #
# Software is freely available for graphical display of the structure(s)     #
# in this CIF. For information consult the CIF software page                 #
# http://www.iucr.org/resources/cif/software.                                #
#                                                                            #
# This file may be used for bona fide research purposes within the           #
# scientific community so long as proper attribution is given to the journal # 
# article from which it was obtained.                                        #
#                                                                            #
##############################################################################
data_I
_audit_creation_method     SHELXL-97
_chemical_name_systematic
;
(<i>E</i>)-1-Nitro-2-(2-nitroprop-1-enyl)benzene
;
_chemical_name_common     ?
_chemical_formula_moiety     'C9 H8 N2 O4'
_chemical_formula_sum     'C9 H8 N2 O4'
_chemical_formula_iupac     'C9 H8 N2 O4'
_chemical_formula_weight     208.17
_chemical_melting_point     ?
_symmetry_cell_setting     monoclinic
_symmetry_space_group_name_H-M     'P 21/n'
_symmetry_space_group_name_Hall     '-P 2yn'
loop_
    _symmetry_equiv_pos_as_xyz
    'x, y, z'
    '-x+1/2, y+1/2, -z+1/2'
    '-x, -y, -z'
    'x-1/2, -y-1/2, z-1/2'
_cell_length_a     6.8274(9)
_cell_length_b     15.5666(12)
_cell_length_c     9.9045(10)
_cell_angle_alpha     90.00
_cell_angle_beta     113.202(3)
_cell_angle_gamma     90.00
_cell_volume     967.51(18)
_cell_formula_units_Z     4
_cell_measurement_reflns_used     5183
_cell_measurement_theta_min     3.2
_cell_measurement_theta_max     27.5
_cell_measurement_temperature     296.0(10)
_exptl_crystal_description     'chunk'
_exptl_crystal_colour     'yellow'
_exptl_crystal_size_max     0.58
_exptl_crystal_size_mid     0.46
_exptl_crystal_size_min     0.32
_exptl_crystal_density_diffrn     1.429
_exptl_crystal_density_meas     ?
_exptl_crystal_density_method     'not measured'
_exptl_crystal_F_000     432
_exptl_absorpt_coefficient_mu     0.115
_exptl_absorpt_correction_type     multi-scan
_exptl_absorpt_process_details     '(ABSCOR; Higashi, 1995)'
_exptl_absorpt_correction_T_min     0.9324
_exptl_absorpt_correction_T_max     0.9642
_exptl_special_details
;
;
_diffrn_ambient_temperature     296.0(10)
_diffrn_radiation_type     MoK\a
_diffrn_radiation_wavelength     0.71073
_diffrn_radiation_source     'rotating anode'
_diffrn_radiation_monochromator     graphite
_diffrn_measurement_device_type     'Rigaku R-AXIS RAPID/ZJUG'
_diffrn_measurement_method     \w
_diffrn_detector_area_resol_mean     10.00
_diffrn_reflns_number     7450
_diffrn_reflns_av_R_equivalents     0.0722
_diffrn_reflns_av_sigmaI/netI     0.0640
_diffrn_reflns_theta_min     3.40
_diffrn_reflns_theta_max     25.20
_diffrn_reflns_theta_full     25.20
_diffrn_measured_fraction_theta_max     0.998
_diffrn_measured_fraction_theta_full     0.998
_diffrn_reflns_limit_h_min     -7
_diffrn_reflns_limit_h_max     8
_diffrn_reflns_limit_k_min     -18
_diffrn_reflns_limit_k_max     18
_diffrn_reflns_limit_l_min     -11
_diffrn_reflns_limit_l_max     11
_diffrn_standards_number     ?
_diffrn_standards_interval_count     ?
_diffrn_standards_interval_time     ?
_diffrn_standards_decay_%     ?
_refine_special_details
;
Refinement of <i>F</i>^2^ against ALL reflections. The weighted <i>R</i>-factor
<i>wR</i> and goodness of fit <i>S</i> are based on <i>F</i>^2^, conventional
<i>R</i>-factors <i>R</i> are based on <i>F</i>, with <i>F</i> set to zero for
negative <i>F</i>^2^. The threshold expression of <i>F</i>^2^ >
\s(<i>F</i>^2^) is used only for calculating <i>R</i>-factors(gt) <i>etc</i>.
and is not relevant to the choice of reflections for refinement.
<i>R</i>-factors based on <i>F</i>^2^ are statistically about twice as large
as those based on <i>F</i>, and <i>R</i>- factors based on ALL data will be
even larger.
;
_reflns_number_total     1736
_reflns_number_gt     1193
_reflns_threshold_expression     I>2sigma(I)
_refine_ls_structure_factor_coef     Fsqd
_refine_ls_matrix_type     full
_refine_ls_R_factor_all     0.0788
_refine_ls_R_factor_gt     0.0589
_refine_ls_wR_factor_gt     0.1222
_refine_ls_wR_factor_ref     0.1350
_refine_ls_goodness_of_fit_ref     1.002
_refine_ls_restrained_S_all     1.002
_refine_ls_number_reflns     1736
_refine_ls_number_parameters     138
_refine_ls_number_restraints     0
_refine_ls_hydrogen_treatment     constr
_refine_ls_weighting_scheme     calc
_refine_ls_weighting_details
         'calc w=1/[\s^2^(Fo^2^)+(0.0190P)^2^+0.5218P] where P=(Fo^2^+2Fc^2^)/3'
_atom_sites_solution_hydrogens     geom
_atom_sites_solution_primary     direct
_atom_sites_solution_secondary     difmap
_refine_ls_shift/su_max     0.000
_refine_ls_shift/su_mean     0.000
_refine_diff_density_max     0.260
_refine_diff_density_min     -0.209
_refine_ls_extinction_method     'SHELXL97 (Sheldrick, 2008)'
_refine_ls_extinction_coef     0.170(12)
_refine_ls_extinction_expression
                                  'Fc^*^=kFc[1+0.001xFc^2^\l^3^/sin(2\q)]^-1/4^'
loop_
    _atom_type_symbol
    _atom_type_description
    _atom_type_scat_dispersion_real
    _atom_type_scat_dispersion_imag
    _atom_type_scat_source
    'C' 'C' 0.0033 0.0016
                         'International Tables Vol C Tables 4.2.6.8 and 6.1.1.4'
    'H' 'H' 0.0000 0.0000
                         'International Tables Vol C Tables 4.2.6.8 and 6.1.1.4'
    'N' 'N' 0.0061 0.0033
                         'International Tables Vol C Tables 4.2.6.8 and 6.1.1.4'
    'O' 'O' 0.0106 0.0060
                         'International Tables Vol C Tables 4.2.6.8 and 6.1.1.4'
_computing_data_collection     'PROCESS-AUTO (Rigaku, 2006)'
_computing_cell_refinement     'PROCESS-AUTO (Rigaku, 2006)'
_computing_data_reduction     'CrystalStructure (Rigaku, 2007)'
_computing_structure_solution     'SHELXS97 (Sheldrick, 2008)'
_computing_structure_refinement     'SHELXL97 (Sheldrick, 2008)'
_computing_molecular_graphics     'ORTEP-3 for Windows (Farrugia, 1997)'
_computing_publication_material     'WinGX (Farrugia, 1999)'
loop_
    _atom_site_type_symbol
    _atom_site_label
    _atom_site_fract_x
    _atom_site_fract_y
    _atom_site_fract_z
    _atom_site_U_iso_or_equiv
    _atom_site_adp_type
    _atom_site_calc_flag
    _atom_site_refinement_flags
    _atom_site_occupancy
    _atom_site_symmetry_multiplicity
    _atom_site_disorder_assembly
    _atom_site_disorder_group
    C C1 0.5466(4) 0.10207(16) 0.2728(3) 0.0619(6) Uani d . 1 1 . .
    C C2 0.7192(4) 0.14601(15) 0.3747(3) 0.0601(6) Uani d . 1 1 . .
    C C3 0.8689(4) 0.17747(17) 0.3231(3) 0.0709(7) Uani d . 1 1 . .
    H H3 0.9876 0.2069 0.3873 0.085 Uiso calc R 1 1 . .
    C C4 0.8450(5) 0.16585(18) 0.1791(3) 0.0774(8) Uani d . 1 1 . .
    H H4 0.9474 0.1873 0.1480 0.093 Uiso calc R 1 1 . .
    C C5 0.6713(5) 0.12290(18) 0.0817(3) 0.0782(8) Uani d . 1 1 . .
    H H5 0.6548 0.1159 -0.0154 0.094 Uiso calc R 1 1 . .
    C C6 0.5215(4) 0.09026(17) 0.1286(3) 0.0713(7) Uani d . 1 1 . .
    H H6 0.4042 0.0604 0.0637 0.086 Uiso calc R 1 1 . .
    C C7 0.7489(4) 0.16389(15) 0.5287(3) 0.0633(7) Uani d . 1 1 . .
    H H7 0.6399 0.1925 0.5440 0.076 Uiso calc R 1 1 . .
    C C8 0.9185(4) 0.14215(15) 0.6453(3) 0.0597(6) Uani d . 1 1 . .
    C C9 1.1075(4) 0.09071(19) 0.6571(3) 0.0789(8) Uani d . 1 1 . .
    H H9A 1.0943 0.0736 0.5608 0.118 Uiso calc R 1 1 . .
    H H9B 1.1164 0.0405 0.7156 0.118 Uiso calc R 1 1 . .
    H H9C 1.2339 0.1247 0.7026 0.118 Uiso calc R 1 1 . .
    N N1 0.3819(4) 0.06343(17) 0.3147(3) 0.0799(7) Uani d . 1 1 . .
    N N2 0.9179(4) 0.16809(14) 0.7890(2) 0.0702(6) Uani d . 1 1 . .
    O O1 0.2593(4) 0.01245(18) 0.2313(3) 0.1285(10) Uani d . 1 1 . .
    O O2 0.3754(4) 0.08268(17) 0.4315(3) 0.1097(8) Uani d . 1 1 . .
    O O3 1.0659(3) 0.14555(14) 0.8995(2) 0.0925(7) Uani d . 1 1 . .
    O O4 0.7722(4) 0.21184(15) 0.7936(2) 0.1023(8) Uani d . 1 1 . .
loop_
    _atom_site_aniso_label
    _atom_site_aniso_U_11
    _atom_site_aniso_U_22
    _atom_site_aniso_U_33
    _atom_site_aniso_U_12
    _atom_site_aniso_U_13
    _atom_site_aniso_U_23
    C1 0.0613(14) 0.0631(15) 0.0609(15) 0.0036(12) 0.0238(12) 0.0103(11)
    C2 0.0654(14) 0.0611(14) 0.0548(13) 0.0078(12) 0.0248(12) 0.0053(11)
    C3 0.0736(16) 0.0778(17) 0.0626(16) -0.0069(14) 0.0282(13) -0.0023(13)
    C4 0.0854(18) 0.089(2) 0.0661(16) -0.0078(15) 0.0387(15) 0.0021(14)
    C5 0.093(2) 0.0868(19) 0.0555(15) 0.0000(16) 0.0296(15) 0.0035(13)
    C6 0.0718(16) 0.0734(17) 0.0591(16) 0.0003(13) 0.0155(13) 0.0031(13)
    C7 0.0715(15) 0.0649(15) 0.0604(15) 0.0069(12) 0.0335(13) 0.0019(12)
    C8 0.0699(15) 0.0588(14) 0.0530(14) -0.0005(12) 0.0271(12) -0.0022(11)
    C9 0.0728(17) 0.089(2) 0.0725(17) 0.0113(14) 0.0258(14) -0.0033(14)
    N1 0.0720(15) 0.0871(17) 0.0793(17) -0.0004(13) 0.0284(13) 0.0154(13)
    N2 0.0839(15) 0.0681(14) 0.0606(13) 0.0013(12) 0.0305(12) -0.0016(10)
    O1 0.1249(18) 0.146(2) 0.1092(19) -0.0697(18) 0.0400(15) -0.0081(16)
    O2 0.1001(16) 0.144(2) 0.1069(18) -0.0120(14) 0.0642(14) -0.0012(15)
    O3 0.0962(14) 0.1094(16) 0.0554(11) 0.0055(12) 0.0120(10) -0.0029(10)
    O4 0.1208(17) 0.1218(18) 0.0747(13) 0.0400(15) 0.0497(13) 0.0037(12)
_geom_special_details
;
All e.s.d.'s (except the e.s.d. in the dihedral angle between two l.s. planes)
are estimated using the full covariance matrix. The cell e.s.d.'s are taken
into account individually in the estimation of e.s.d.'s in distances, angles
and torsion angles; correlations between e.s.d.'s in cell parameters are only
used when they are defined by crystal symmetry. An approximate (isotropic)
treatment of cell e.s.d.'s is used for estimating e.s.d.'s involving l.s.
planes.
;
loop_
    _geom_bond_atom_site_label_1
    _geom_bond_atom_site_label_2
    _geom_bond_site_symmetry_2
    _geom_bond_distance
    _geom_bond_publ_flag
    C1 C6 . 1.382(3) ?
    C1 C2 . 1.392(3) ?
    C1 N1 . 1.472(3) ?
    C2 C3 . 1.400(3) ?
    C2 C7 . 1.483(3) ?
    C3 C4 . 1.381(3) ?
    C3 H3 . 0.9300 ?
    C4 C5 . 1.372(4) ?
    C4 H4 . 0.9300 ?
    C5 C6 . 1.376(4) ?
    C5 H5 . 0.9300 ?
    C6 H6 . 0.9300 ?
    C7 C8 . 1.318(3) ?
    C7 H7 . 0.9300 ?
    C8 C9 . 1.483(3) ?
    C8 N2 . 1.481(3) ?
    C9 H9A . 0.9600 ?
    C9 H9B . 0.9600 ?
    C9 H9C . 0.9600 ?
    N1 O1 . 1.212(3) ?
    N1 O2 . 1.212(3) ?
    N2 O3 . 1.212(3) ?
    N2 O4 . 1.221(3) ?
loop_
    _geom_angle_atom_site_label_1
    _geom_angle_atom_site_label_2
    _geom_angle_atom_site_label_3
    _geom_angle_site_symmetry_1
    _geom_angle_site_symmetry_3
    _geom_angle
    _geom_angle_publ_flag
    C6 C1 C2 . . 122.6(2) ?
    C6 C1 N1 . . 116.1(2) ?
    C2 C1 N1 . . 121.3(2) ?
    C3 C2 C1 . . 116.0(2) ?
    C3 C2 C7 . . 119.1(2) ?
    C1 C2 C7 . . 124.8(2) ?
    C4 C3 C2 . . 121.7(2) ?
    C4 C3 H3 . . 119.2 ?
    C2 C3 H3 . . 119.2 ?
    C5 C4 C3 . . 120.5(3) ?
    C5 C4 H4 . . 119.8 ?
    C3 C4 H4 . . 119.8 ?
    C6 C5 C4 . . 119.6(2) ?
    C6 C5 H5 . . 120.2 ?
    C4 C5 H5 . . 120.2 ?
    C5 C6 C1 . . 119.6(2) ?
    C5 C6 H6 . . 120.2 ?
    C1 C6 H6 . . 120.2 ?
    C8 C7 C2 . . 124.8(2) ?
    C8 C7 H7 . . 117.6 ?
    C2 C7 H7 . . 117.6 ?
    C7 C8 C9 . . 130.1(2) ?
    C7 C8 N2 . . 116.0(2) ?
    C9 C8 N2 . . 113.8(2) ?
    C8 C9 H9A . . 109.5 ?
    C8 C9 H9B . . 109.5 ?
    H9A C9 H9B . . 109.5 ?
    C8 C9 H9C . . 109.5 ?
    H9A C9 H9C . . 109.5 ?
    H9B C9 H9C . . 109.5 ?
    O1 N1 O2 . . 122.5(3) ?
    O1 N1 C1 . . 118.3(3) ?
    O2 N1 C1 . . 119.1(3) ?
    O3 N2 O4 . . 122.0(2) ?
    O3 N2 C8 . . 118.1(2) ?
    O4 N2 C8 . . 119.9(2) ?
loop_
    _geom_torsion_atom_site_label_1
    _geom_torsion_atom_site_label_2
    _geom_torsion_atom_site_label_3
    _geom_torsion_atom_site_label_4
    _geom_torsion_site_symmetry_1
    _geom_torsion_site_symmetry_2
    _geom_torsion_site_symmetry_3
    _geom_torsion_site_symmetry_4
    _geom_torsion
    _geom_torsion_publ_flag
    C6 C1 C2 C3 . . . . -0.5(4) ?
    N1 C1 C2 C3 . . . . 178.0(2) ?
    C6 C1 C2 C7 . . . . 177.1(2) ?
    N1 C1 C2 C7 . . . . -4.4(4) ?
    C1 C2 C3 C4 . . . . 0.4(4) ?
    C7 C2 C3 C4 . . . . -177.3(2) ?
    C2 C3 C4 C5 . . . . 0.2(4) ?
    C3 C4 C5 C6 . . . . -0.9(4) ?
    C4 C5 C6 C1 . . . . 0.8(4) ?
    C2 C1 C6 C5 . . . . -0.1(4) ?
    N1 C1 C6 C5 . . . . -178.6(2) ?
    C3 C2 C7 C8 . . . . -57.7(3) ?
    C1 C2 C7 C8 . . . . 124.7(3) ?
    C2 C7 C8 C9 . . . . -5.5(4) ?
    C2 C7 C8 N2 . . . . 178.6(2) ?
    C6 C1 N1 O1 . . . . 12.6(4) ?
    C2 C1 N1 O1 . . . . -166.0(3) ?
    C6 C1 N1 O2 . . . . -168.4(2) ?
    C2 C1 N1 O2 . . . . 13.1(4) ?
    C7 C8 N2 O3 . . . . 176.3(2) ?
    C9 C8 N2 O3 . . . . -0.3(3) ?
    C7 C8 N2 O4 . . . . -4.6(3) ?
    C9 C8 N2 O4 . . . . 178.8(2) ?
loop_
    _geom_hbond_atom_site_label_D
    _geom_hbond_atom_site_label_H
    _geom_hbond_atom_site_label_A
    _geom_hbond_site_symmetry_A
    _geom_hbond_distance_DH
    _geom_hbond_distance_HA
    _geom_hbond_distance_DA
    _geom_hbond_angle_DHA
    C6 H6 O3 1_454 0.93 2.603 3.163(5) 119
    C9 H9A O2 1_655 0.96 2.698 3.403(4) 131
_iucr_refine_instructions_details
;
TITL 2no2 in P 21/n
CELL  0.71073   6.8274  15.5666   9.9045   90.000  113.202   90.000
ZERR     4.00   0.0009   0.0012   0.0010    0.000    0.003    0.000
LATT   1
SYMM  1/2 - X, 1/2 + Y, 1/2 - Z
SFAC  C    H    N    O
UNIT  36   32   8    16
MERG   2
OMIT    -3.00  50.40
FMAP   2
PLAN    3
SIZE     0.32   0.46   0.58
ACTA
BOND   $H
CONF
L.S.   8
TEMP    23.00
WGHT    0.019000    0.521800
EXTI    0.170147
FVAR       0.42597
MOLE    1
C1    1    0.546551    0.102069    0.272849    11.00000    0.06133    0.06309 =
         0.06090    0.01034    0.02380    0.00360
C2    1    0.719159    0.146012    0.374708    11.00000    0.06543    0.06113 =
         0.05478    0.00535    0.02484    0.00778
C3    1    0.868934    0.177467    0.323063    11.00000    0.07356    0.07777 =
         0.06262   -0.00235    0.02815   -0.00688
AFIX  43
H3    2    0.987553    0.206931    0.387279    11.00000   -1.20000
AFIX   0
C4    1    0.845026    0.165855    0.179136    11.00000    0.08538    0.08888 =
         0.06608    0.00208    0.03866   -0.00776
AFIX  43
H4    2    0.947427    0.187302    0.148029    11.00000   -1.20000
AFIX   0
C5    1    0.671268    0.122900    0.081699    11.00000    0.09273    0.08678 =
         0.05548    0.00351    0.02964    0.00003
AFIX  43
H5    2    0.654829    0.115892   -0.015430    11.00000   -1.20000
AFIX   0
C6    1    0.521514    0.090264    0.128628    11.00000    0.07184    0.07339 =
         0.05906    0.00306    0.01546    0.00031
AFIX  43
H6    2    0.404169    0.060444    0.063703    11.00000   -1.20000
AFIX   0
C7    1    0.748902    0.163889    0.528666    11.00000    0.07154    0.06493 =
         0.06037    0.00192    0.03349    0.00689
AFIX  43
H7    2    0.639877    0.192538    0.543976    11.00000   -1.20000
AFIX   0
C8    1    0.918485    0.142151    0.645325    11.00000    0.06988    0.05881 =
         0.05301   -0.00218    0.02706   -0.00050
C9    1    1.107460    0.090710    0.657142    11.00000    0.07279    0.08866 =
         0.07249   -0.00330    0.02575    0.01135
AFIX 137
H9A   2    1.094334    0.073631    0.560815    11.00000   -1.50000
H9B   2    1.116403    0.040535    0.715640    11.00000   -1.50000
H9C   2    1.233939    0.124674    0.702619    11.00000   -1.50000
AFIX   0
N1    3    0.381866    0.063432    0.314734    11.00000    0.07198    0.08712 =
         0.07926    0.01538    0.02837   -0.00039
N2    3    0.917942    0.168094    0.789039    11.00000    0.08388    0.06814 =
         0.06059   -0.00159    0.03047    0.00134
O1    4    0.259264    0.012452    0.231296    11.00000    0.12491    0.14586 =
         0.10916   -0.00812    0.04000   -0.06973
O2    4    0.375427    0.082680    0.431528    11.00000    0.10007    0.14409 =
         0.10689   -0.00115    0.06424   -0.01204
O3    4    1.065931    0.145555    0.899477    11.00000    0.09620    0.10944 =
         0.05535   -0.00289    0.01202    0.00549
O4    4    0.772246    0.211838    0.793567    11.00000    0.12083    0.12179 =
         0.07473    0.00371    0.04968    0.04002
HKLF    4
REM  2no2 in P 21/n
REM R1 =  0.0589 for   1193 Fo > 4sig(Fo)  and  0.0788 for all   1736 data
REM    138 parameters refined using      0 restraints
END
WGHT      0.0870      0.1629
REM Highest difference peak  0.260,  deepest hole -0.209,  1-sigma level  0.047
Q1    1   0.6420  0.1745  0.7445  11.00000  0.05    0.26
Q2    1   0.6035  0.1409  0.3072  11.00000  0.05    0.20
Q3    1   0.6730  0.2538  0.7102  11.00000  0.05    0.16
;
data_global
_journal_date_recd_electronic     2012-06-30
_journal_date_accepted     2012-07-01
_journal_name_full     'Acta Crystallographica, Section E'
_journal_year     2012
_journal_volume     68
_journal_issue      8
_journal_page_first     o2359
_journal_page_last     o2359
_journal_paper_category     QO
_journal_paper_doi     10.1107/S1600536812029947
_journal_coeditor_code     NG5280
_publ_contact_author_name     'Dr Zhao-Bo Li'
_publ_contact_author_address
;
Hangzhou Minsheng Pharmaceutical Group Co. Ltd, Hangzhou 310000,
People's Republic of China
;
_publ_contact_author_email     'boyzb@163.com'
_publ_contact_author_fax     'ENTER FAX NUMBER'
_publ_contact_author_phone     'ENTER PHONE NUMBER'
_publ_section_title
;
(<i>E</i>)-1-Nitro-2-(2-nitroprop-1-enyl)benzene
;
loop_
    _publ_author_name
    _publ_author_address
    'Li-Li Shen'
;
Zhejiang University of Technology, Hangzhou 310014,
People's Republic of China
;
    'Zhao-Bo Li'
;
State Key Laboratory Breeding Base of Green Chemistry-Synthesis Technology,
Zhejiang University of Technology, Hangzhou 310014,
People's Republic of China
Hangzhou Minsheng Pharmaceutical Group Co. Ltd, Hangzhou 310000,
People's Republic of China
;
    'Jia-Jia Li'
;
Hangzhou Radio and Television University, Hangzhou 310000,
People's Republic of China
;
