# Supplementary material for: (E)-1-Nitro-2-(2-nitro­prop-1-en­yl)benzene
Source: Acta Crystallogr Sect E Struct Rep Online. 2012 Jul 7;68(Pt 8):o2359. doi: 10.1107/S1600536812029947 (PMC3414292; doi:10.1107/S1600536812029947)
Supplement: Supplementary file 2 [file e-68-o2359-Isup2.hkl]

#
# h,k,l, Fc-squared, Fo-squared, sigma(Fo-squared) and status flag
#
data_I
_shelx_title ' 2no2 in P 21/n'
_shelx_refln_list_code          4
_shelx_F_calc_maximum      115.60
_exptl_crystal_F_000       432.00
_reflns_d_resolution_high  0.8347
 
loop_
 _symmetry_equiv_pos_as_xyz
 'x, y, z'
 '-x+1/2, y+1/2, -z+1/2'
 '-x, -y, -z'
 'x-1/2, -y-1/2, z-1/2'
 
_cell_length_a     6.8274
_cell_length_b    15.5666
_cell_length_c     9.9045
_cell_angle_alpha  90.000
_cell_angle_beta  113.202
_cell_angle_gamma  90.000
 
_shelx_F_squared_multiplier     1.000
 
loop_
 _refln_index_h
 _refln_index_k
 _refln_index_l
 _refln_F_squared_calc
 _refln_F_squared_meas
 _refln_F_squared_sigma
 _refln_observed_status
   2   0   0      261.41      265.76      6.25 o
   4   0   0       87.38       86.43      2.69 o
   6   0   0       54.76       33.17     11.71 o
   1   1   0      148.72      136.23      2.89 o
   2   1   0      684.55      617.06     12.67 o
   3   1   0       42.09       37.52      1.06 o
   4   1   0        1.90        2.53      0.31 o
   5   1   0       62.25       59.74      3.37 o
   6   1   0       41.90       40.49      3.77 o
   7   1   0        1.01        1.56      0.80 o
   1   2   0     3713.90     3412.20    281.19 o
   2   2   0      128.37      121.34      2.23 o
   3   2   0      267.30      249.76      5.61 o
   4   2   0       13.39       12.46      0.68 o
   5   2   0       68.59       65.58      3.82 o
   6   2   0        0.62       -0.12      0.43 o
   7   2   0        5.71        5.22      1.23 o
   1   3   0     4766.26     4069.11    219.15 o
   2   3   0      129.87      120.84      2.69 o
   3   3   0       47.49       49.96      1.30 o
   4   3   0        0.00        0.07      0.24 o
   5   3   0      126.12      143.60      8.87 o
   6   3   0       55.73       60.80      5.62 o
   7   3   0        0.03        0.11      0.45 o
   0   4   0    13364.09    12732.50   1544.20 o
   1   4   0    11056.81    10276.23    927.23 o
   2   4   0      884.40      784.30     22.19 o
   3   4   0       69.66       62.30      1.32 o
   4   4   0       94.24       94.48      2.77 o
   5   4   0       14.98       14.01      1.10 o
   6   4   0        5.10        3.96      0.71 o
   7   4   0       30.88       26.88      3.61 o
   1   5   0     2568.37     2828.56    142.55 o
   2   5   0       12.41       10.83      0.61 o
   3   5   0       29.75       25.39      0.94 o
   4   5   0       33.40       36.94      1.52 o
   5   5   0        6.14        6.65      0.62 o
   6   5   0        3.53        3.19      0.75 o
   7   5   0        1.26        1.01      0.91 o
   0   6   0      867.98      841.52     40.39 o
   1   6   0      177.61      154.63      3.81 o
   2   6   0      757.93      707.40     20.48 o
   3   6   0       21.73       17.36      1.49 o
   4   6   0       40.20       38.84      2.22 o
   5   6   0        1.94        2.45      0.53 o
   6   6   0       19.85       14.04      2.29 o
   7   6   0        0.04        0.38      0.65 o
   1   7   0     1248.56     1268.62     50.95 o
   2   7   0      756.61      732.43     22.38 o
   3   7   0       72.02       75.93      3.75 o
   4   7   0       50.27       53.87      2.61 o
   5   7   0       93.42      109.71     10.08 o
   6   7   0        0.39        0.09      0.54 o
   0   8   0       87.45       77.31      5.22 o
   1   8   0      258.85      274.13      7.90 o
   2   8   0       14.80       12.37      0.60 o
   3   8   0       34.77       33.75      2.11 o
   4   8   0       59.43       71.18      4.52 o
   5   8   0       25.02       23.33      2.23 o
   6   8   0        0.06       -0.13      0.72 o
   1   9   0      368.83      383.80     12.24 o
   2   9   0       73.58       76.69      2.19 o
   3   9   0        0.18       -0.45      0.67 o
   4   9   0       62.30       66.87      4.10 o
   5   9   0        0.01       -0.58      0.51 o
   6   9   0        0.00       -0.14      0.63 o
   0  10   0       15.82       17.79      1.46 o
   1  10   0        0.31        0.00      0.25 o
   2  10   0        4.87        6.54      0.86 o
   3  10   0        9.33        9.20      1.55 o
   4  10   0       11.74       11.25      2.00 o
   5  10   0        7.76        8.84      2.09 o
   6  10   0        6.22        4.78      2.45 o
   1  11   0       33.91       34.47      1.71 o
   2  11   0      206.30      219.84      7.33 o
   3  11   0       61.59       66.87      4.74 o
   4  11   0        3.28        4.86      1.65 o
   5  11   0        3.48        2.76      1.34 o
   6  11   0        2.21        1.59      1.12 o
   0  12   0      231.73      266.88     34.15 o
   1  12   0        3.99        4.03      0.69 o
   2  12   0        8.65        9.02      0.80 o
   3  12   0       69.11       86.87      5.24 o
   4  12   0        1.41        0.31      0.74 o
   5  12   0        0.68        0.90      0.73 o
   1  13   0       15.75       14.49      1.23 o
   2  13   0        0.24       -0.29      0.34 o
   3  13   0        0.69       -0.40      0.86 o
   4  13   0       12.96        3.01      1.56 o
   5  13   0        5.21        1.20      1.23 o
   0  14   0        8.61        8.94      1.60 o
   1  14   0        4.69        3.95      0.76 o
   2  14   0        5.12        5.50      0.82 o
   3  14   0        1.11        0.41      0.88 o
   4  14   0        0.78        0.20      0.93 o
   1  15   0        1.43        0.79      0.58 o
   2  15   0        1.24        1.46      0.61 o
   3  15   0       35.38       36.73      3.94 o
   4  15   0        0.00        0.94      1.20 o
   0  16   0       26.60       23.26      2.95 o
   1  16   0        5.03        4.61      1.07 o
   2  16   0        0.87        1.33      0.65 o
   3  16   0        3.70        2.98      1.50 o
   1  17   0        0.02        1.01      0.65 o
   2  17   0        0.00        0.07      0.44 o
   3  17   0        0.14        0.58      1.07 o
   0  18   0        0.59        3.40      1.60 o
   1  18   0        1.14        1.05      0.78 o
  -7   0   1       35.24       26.27      4.97 o
  -5   0   1        1.86        2.01      0.60 o
  -3   0   1      865.98      901.09     36.65 o
   1   0   1       85.20       78.17      1.77 o
   3   0   1       76.35       69.52      2.04 o
   5   0   1       10.60        9.08      1.59 o
   7   0   1        3.80        2.49      1.21 o
  -7   1   1       32.91       30.15      4.51 o
  -6   1   1      157.09      158.85     13.43 o
  -5   1   1       40.86       44.56      2.93 o
  -4   1   1      224.32      237.52      5.21 o
  -3   1   1        6.70        5.70      0.41 o
  -2   1   1      225.21      207.61      3.79 o
  -1   1   1     4451.32     4245.15    243.24 o
   1   1   1     2853.87     2462.62    110.96 o
   2   1   1     1179.98     1181.42     33.27 o
   3   1   1       65.17       74.94      1.65 o
   4   1   1        6.32        8.38      0.56 o
   5   1   1       75.96       77.49      4.83 o
   6   1   1       10.49        9.90      1.39 o
   7   1   1        3.68        2.51      0.80 o
  -7   2   1        0.04        0.43      0.62 o
  -6   2   1       81.56       72.25      4.19 o
  -5   2   1       85.20       88.32      6.90 o
  -4   2   1       59.66       53.11      1.66 o
  -3   2   1       35.40       35.59      1.03 o
  -2   2   1     1797.23     1869.69     71.06 o
  -1   2   1      219.86      193.98      3.84 o
   0   2   1      983.64      923.83     27.67 o
   1   2   1      525.82      462.15      9.63 o
   2   2   1      441.01      426.14      8.86 o
   3   2   1        0.73        0.44      0.20 o
   4   2   1       43.25       48.86      1.53 o
   5   2   1        4.90        2.17      0.47 o
   6   2   1       21.06       15.20      2.00 o
   7   2   1        1.93        2.06      0.74 o
  -7   3   1        1.20        2.32      0.72 o
  -6   3   1       63.42       64.40      5.60 o
  -5   3   1        0.04        0.29      0.34 o
  -4   3   1       13.48        8.40      0.62 o
  -3   3   1      247.78      262.53      5.63 o
  -2   3   1     1108.37     1117.10     47.50 o
  -1   3   1     2521.16     2765.82    130.93 o
   0   3   1        8.66       10.08      0.63 o
   1   3   1     7960.59     8606.96    623.08 o
   2   3   1      115.93      117.76      2.09 o
   3   3   1      148.58      161.10      3.28 o
   4   3   1       87.09      105.73      3.00 o
   5   3   1       95.55      127.84      4.94 o
   6   3   1        0.80        1.00      0.56 o
   7   3   1        0.00        0.00      0.45 o
  -7   4   1        6.35        3.18      0.67 o
  -6   4   1       21.32       16.51      1.54 o
  -5   4   1       22.39       26.24      1.45 o
  -4   4   1      148.46      162.70      3.97 o
  -3   4   1      199.96      214.93      6.56 o
  -2   4   1        7.08        5.54      0.66 o
  -1   4   1     2935.62     3275.05    171.14 o
   0   4   1     2813.10     2937.90    144.25 o
   1   4   1     2571.91     2801.25    168.02 o
   2   4   1      285.06      256.02      7.48 o
   3   4   1       49.49       49.19      1.53 o
   4   4   1        1.26        0.97      0.34 o
   5   4   1       12.60       10.44      0.90 o
   6   4   1        7.86        6.04      1.08 o
   7   4   1        0.05        0.20      0.62 o
  -7   5   1       45.25       37.94      5.36 o
  -6   5   1       40.52       32.08      3.00 o
  -5   5   1       67.09       74.71      2.57 o
  -4   5   1       53.68       63.84      1.78 o
  -3   5   1      342.94      359.74     11.26 o
  -2   5   1        5.36        6.61      0.56 o
  -1   5   1     1255.01     1250.81     47.68 o
   0   5   1       48.32       41.83      1.19 o
   1   5   1      652.98      597.65     18.20 o
   2   5   1        0.72        0.79      0.61 o
   3   5   1        6.30       11.38      1.20 o
   4   5   1       44.66       39.94      2.53 o
   5   5   1       20.20       17.10      1.76 o
   6   5   1        2.60        0.62      0.38 o
  -7   6   1        0.19        0.32      0.52 o
  -6   6   1        1.23        0.93      0.40 o
  -5   6   1      220.26      236.78      9.27 o
  -4   6   1       42.03       33.69      1.13 o
  -3   6   1       80.89       90.89      2.84 o
  -2   6   1      505.94      474.17     14.14 o
  -1   6   1       49.53       45.79      1.34 o
   0   6   1        2.49        3.54      1.09 o
   1   6   1      104.39       91.63      1.86 o
   2   6   1        1.25       -0.01      0.25 o
   3   6   1       12.77        7.23      1.08 o
   4   6   1       97.81       91.82      4.47 o
   5   6   1       35.84       33.62      2.38 o
   6   6   1        3.86        3.88      1.03 o
  -7   7   1        5.11        4.82      1.21 o
  -6   7   1        3.57        3.15      0.56 o
  -5   7   1       13.15       10.90      1.24 o
  -4   7   1       64.71       63.19      3.70 o
  -3   7   1       34.06       29.81      1.34 o
  -2   7   1      583.32      605.30     20.26 o
  -1   7   1        0.36        0.40      0.31 o
   0   7   1      133.30      112.44      3.10 o
   1   7   1     1352.27     1391.67     51.95 o
   2   7   1        6.00        4.08      0.88 o
   3   7   1       51.21       52.12      2.72 o
   4   7   1      150.02      193.30      9.54 o
   5   7   1        8.39        7.85      1.23 o
   6   7   1       11.41        9.34      1.47 o
  -7   8   1        0.15        0.47      0.51 o
  -6   8   1        1.57        0.12      0.46 o
  -5   8   1        0.06        0.18      0.31 o
  -4   8   1       18.09       12.23      1.60 o
  -3   8   1        4.62        2.92      0.41 o
  -2   8   1      968.07     1059.88     43.12 o
  -1   8   1       98.70       91.06      2.72 o
   0   8   1       13.89       15.82      0.85 o
   1   8   1        1.43        0.04      0.39 o
   2   8   1      678.87      722.61     33.97 o
   3   8   1       73.10       79.50      4.00 o
   4   8   1       17.96       16.57      1.95 o
   5   8   1        6.32        6.37      1.32 o
   6   8   1        0.13        0.08      0.63 o
  -6   9   1        3.00        1.86      0.87 o
  -5   9   1       15.64       14.20      1.39 o
  -4   9   1        8.13        3.45      0.69 o
  -3   9   1       16.09       13.77      0.81 o
  -2   9   1        0.01        0.80      0.40 o
  -1   9   1      123.42      129.19      3.97 o
   0   9   1      155.70      161.18      4.89 o
   1   9   1      215.25      226.63      5.95 o
   2   9   1      329.70      380.82     17.11 o
   3   9   1       66.78       76.08      4.83 o
   4   9   1       10.34       14.41      2.10 o
   5   9   1       10.72        5.80      1.82 o
   6   9   1        0.09       -0.47      0.57 o
  -6  10   1        6.97        3.08      1.84 o
  -5  10   1        4.46        4.80      0.96 o
  -4  10   1       15.20       13.87      2.19 o
  -3  10   1      202.14      200.19      5.93 o
  -2  10   1        4.13        2.73      0.59 o
  -1  10   1       10.80       11.61      0.91 o
   0  10   1       47.37       53.45      2.22 o
   1  10   1       97.88      102.08      3.13 o
   2  10   1        0.06        0.64      0.85 o
   3  10   1      178.21      188.78     10.09 o
   4  10   1       13.59       16.74      2.32 o
   5  10   1        0.91        0.14      0.61 o
   6  10   1        2.03        1.73      1.05 o
  -6  11   1        0.74        0.27      0.57 o
  -5  11   1        0.03        0.72      0.60 o
  -4  11   1      107.33      143.38      9.07 o
  -3  11   1       33.92       34.85      1.68 o
  -2  11   1       30.81       27.96      1.50 o
  -1  11   1      141.58      151.73      5.10 o
   0  11   1       12.57        8.33      0.83 o
   1  11   1        3.41        4.83      0.63 o
   2  11   1       66.41       67.21      3.85 o
   3  11   1       16.30       16.65      2.34 o
   4  11   1        9.05        9.61      1.94 o
   5  11   1       12.47       15.37      2.19 o
  -5  12   1        0.00       -0.24      0.44 o
  -4  12   1       41.03       54.97      4.98 o
  -3  12   1       14.78       16.58      1.24 o
  -2  12   1       60.07       60.11      2.69 o
  -1  12   1        0.74        0.50      0.44 o
   0  12   1       49.09       43.43      2.99 o
   1  12   1        7.22        6.15      0.69 o
   2  12   1        6.14        3.12      0.69 o
   3  12   1        4.98        3.36      1.36 o
   4  12   1        3.76       -0.04      0.69 o
   5  12   1        0.50        0.90      0.95 o
  -5  13   1        0.19        0.06      0.56 o
  -4  13   1        0.34        0.08      0.79 o
  -3  13   1        6.55        9.49      1.39 o
  -2  13   1       10.59       10.69      1.15 o
  -1  13   1        0.86        0.67      0.50 o
   0  13   1       24.15       20.36      2.12 o
   1  13   1        0.15       -0.09      0.33 o
   2  13   1       33.80       35.48      2.05 o
   3  13   1       86.46      113.55      7.96 o
   4  13   1        0.19        0.30      0.73 o
   5  13   1        0.08       -0.10      0.79 o
  -5  14   1        0.20        0.15      0.95 o
  -4  14   1        6.00        2.34      1.40 o
  -3  14   1        1.17        0.49      0.42 o
  -2  14   1        1.92        2.87      0.84 o
  -1  14   1       23.17       26.77      2.38 o
   0  14   1        0.00        0.52      0.49 o
   1  14   1        6.56        5.48      0.78 o
   2  14   1        5.43        3.35      0.82 o
   3  14   1       21.10       24.35      3.25 o
   4  14   1       15.88       20.36      3.61 o
  -4  15   1        0.80        1.00      1.18 o
  -3  15   1        3.88        2.17      0.66 o
  -2  15   1       12.80        9.26      1.39 o
  -1  15   1       32.50       33.82      5.37 o
   0  15   1        0.06        0.10      0.42 o
   1  15   1        1.43        1.20      0.59 o
   2  15   1        1.52        0.91      0.61 o
   3  15   1        0.35       -0.87      1.10 o
   4  15   1        7.37        6.47      1.69 o
  -4  16   1        0.12       -0.19      0.97 o
  -3  16   1       10.16        6.52      0.97 o
  -2  16   1        8.95        6.96      1.11 o
  -1  16   1        1.07        0.77      0.63 o
   0  16   1        3.28        2.33      0.73 o
   1  16   1        0.38        0.92      0.51 o
   2  16   1        0.35        0.40      0.60 o
   3  16   1        0.03        0.57      1.05 o
  -3  17   1        0.03        0.67      1.07 o
  -2  17   1        7.52        6.24      1.34 o
  -1  17   1        4.73        2.86      0.97 o
   0  17   1        1.30        1.13      0.70 o
   1  17   1        0.13        0.46      0.60 o
   2  17   1        0.06        0.17      0.78 o
  -2  18   1        4.30        5.44      1.30 o
  -1  18   1        3.31        2.68      0.94 o
   0  18   1        0.32        1.51      0.82 o
   1  18   1        0.20        0.90      0.58 o
  -6   0   2       33.27       23.27      2.76 o
  -4   0   2       25.75       22.13      1.44 o
   0   0   2     6490.93     5957.71    493.90 o
   2   0   2      347.27      306.02     15.66 o
   4   0   2       28.27       27.02      1.74 o
   6   0   2       36.19       36.15      6.23 o
  -7   1   2        3.62        1.62      0.84 o
  -6   1   2       17.69       12.24      1.11 o
  -5   1   2       45.51       38.80      1.90 o
  -4   1   2        8.59        8.79      0.74 o
  -3   1   2       37.87       31.20      1.00 o
  -2   1   2      841.00      747.77     31.06 o
  -1   1   2      594.86      539.87     17.74 o
   0   1   2      525.26      497.07     10.72 o
   1   1   2       16.09       15.01      0.56 o
   2   1   2      671.38      688.94     16.97 o
   3   1   2      579.56      636.94     17.10 o
   4   1   2        3.39        4.81      0.55 o
   5   1   2        0.75        0.34      0.35 o
   6   1   2        0.26       -0.05      0.37 o
  -7   2   2       14.53       12.30      1.44 o
  -6   2   2        0.08       -1.09      0.75 o
  -5   2   2       79.28       67.90      7.21 o
  -4   2   2       12.62       10.29      0.61 o
  -3   2   2     2904.69     3708.59    260.16 o
  -2   2   2      821.76      788.64     30.14 o
  -1   2   2       61.64       60.00      1.65 o
   0   2   2        4.37        5.07      0.41 o
   1   2   2       48.73       48.97      1.12 o
   2   2   2       81.17       82.21      1.74 o
   3   2   2       22.05       35.07      1.15 o
   4   2   2       51.07       67.96      2.02 o
   5   2   2        1.38        3.44      0.55 o
   6   2   2        1.62        2.42      0.51 o
  -7   3   2        4.02        2.21      0.75 o
  -6   3   2       12.61       13.84      1.58 o
  -5   3   2        0.70        0.72      0.31 o
  -4   3   2       97.24      100.64      2.42 o
  -3   3   2       91.85       76.88      3.84 o
  -2   3   2      316.80      299.80     11.06 o
  -1   3   2     1142.96     1080.35     37.50 o
   0   3   2      270.70      237.26      5.07 o
   1   3   2      392.23      381.12     12.99 o
   2   3   2       51.07       42.66      1.04 o
   3   3   2      495.45      547.66     14.03 o
   4   3   2        4.27        5.61      0.58 o
   5   3   2        8.43        7.82      0.97 o
   6   3   2        0.68        0.80      0.51 o
  -7   4   2        0.54        0.34      0.51 o
  -6   4   2       24.42       25.03      2.70 o
  -5   4   2      200.82      217.94     17.27 o
  -4   4   2       14.30       13.05      0.64 o
  -3   4   2       47.49       47.35      1.25 o
  -2   4   2     1652.50     1832.06     84.97 o
  -1   4   2     3406.32     3984.38    227.63 o
   0   4   2      463.24      420.03     10.19 o
   1   4   2        0.35        0.17      0.37 o
   2   4   2      526.85      506.61     18.66 o
   3   4   2      230.32      234.27      5.10 o
   4   4   2       71.36       66.78      2.29 o
   5   4   2       19.13       17.47      1.28 o
   6   4   2        5.88        4.37      0.97 o
  -7   5   2        0.62        0.29      0.55 o
  -6   5   2        3.57        2.95      0.55 o
  -5   5   2        0.07        0.49      0.33 o
  -4   5   2      161.57      178.64      4.85 o
  -3   5   2       11.48       12.34      0.61 o
  -2   5   2     1132.80     1146.93     52.29 o
  -1   5   2       50.28       48.75      1.76 o
   0   5   2        3.93        4.76      0.53 o
   1   5   2      954.42      974.91     28.63 o
   2   5   2       92.07       99.05      3.57 o
   3   5   2       48.93       46.06      2.03 o
   4   5   2       12.08        7.38      0.94 o
   5   5   2        0.16       -0.18      0.33 o
   6   5   2        1.21        0.75      0.78 o
  -7   6   2        2.49        0.90      0.46 o
  -6   6   2        1.52        1.33      0.41 o
  -5   6   2        6.06        4.88      0.52 o
  -4   6   2       45.55       53.90      2.60 o
  -3   6   2      181.75      209.35      6.10 o
  -2   6   2      793.28      822.41     30.30 o
  -1   6   2       15.73       18.02      0.85 o
   0   6   2      196.63      183.38      4.91 o
   1   6   2       72.13       65.77      1.53 o
   2   6   2      682.17      710.23     26.93 o
   3   6   2       31.80       26.46      1.89 o
   4   6   2       39.02       52.17      2.81 o
   5   6   2        3.79        5.82      1.30 o
   6   6   2        0.03        0.11      0.61 o
  -7   7   2        0.73        1.21      0.65 o
  -6   7   2        3.80        2.92      0.59 o
  -5   7   2        0.72        0.85      0.38 o
  -4   7   2       37.16       38.11      1.54 o
  -3   7   2       97.15      113.06      3.71 o
  -2   7   2      649.33      676.56     23.98 o
  -1   7   2       49.15       48.82      1.64 o
   0   7   2      272.79      302.05      8.70 o
   1   7   2        0.03        1.48      0.49 o
   2   7   2       64.48       60.59      3.32 o
   3   7   2       27.42       24.24      2.26 o
   4   7   2       69.63       79.71      4.41 o
   5   7   2        5.74        5.35      1.37 o
   6   7   2        0.18        0.23      0.65 o
  -7   8   2        0.72        1.39      1.09 o
  -6   8   2        3.87        3.18      0.59 o
  -5   8   2      208.59      230.93     12.59 o
  -4   8   2      218.64      247.89      9.28 o
  -3   8   2      200.52      219.77      7.24 o
  -2   8   2      191.84      208.18      6.54 o
  -1   8   2       45.17       43.54      1.80 o
   0   8   2       51.03       49.76      1.57 o
   1   8   2      177.48      163.40      4.93 o
   2   8   2      224.90      226.12      8.64 o
   3   8   2      113.28      131.07      6.17 o
   4   8   2        0.00        0.03      0.55 o
   5   8   2        1.12        0.66      0.80 o
   6   8   2        0.23        0.16      0.69 o
  -7   9   2        2.35        1.21      1.17 o
  -6   9   2        1.16        0.04      0.26 o
  -5   9   2        0.21        0.26      0.28 o
  -4   9   2       99.67       99.95      4.47 o
  -3   9   2       11.53       15.40      1.28 o
  -2   9   2      102.91      102.84      3.51 o
  -1   9   2      232.10      236.57      7.33 o
   0   9   2        0.06        0.13      0.26 o
   1   9   2       16.82       16.06      0.91 o
   2   9   2        0.52        1.02      0.62 o
   3   9   2        0.69        0.60      0.83 o
   4   9   2        3.75        3.27      1.18 o
   5   9   2        0.26       -0.12      0.70 o
  -6  10   2        6.79        1.68      0.70 o
  -5  10   2        4.05        3.05      0.58 o
  -4  10   2       47.28       44.27      5.47 o
  -3  10   2      124.81      135.35      7.02 o
  -2  10   2      247.02      278.11      9.71 o
  -1  10   2        8.82        9.79      0.87 o
   0  10   2       61.41       62.69      2.82 o
   1  10   2       14.78       13.03      0.95 o
   2  10   2       39.80       47.00      3.42 o
   3  10   2        1.82        2.43      0.92 o
   4  10   2       39.96       40.68      3.89 o
   5  10   2        1.91        1.21      0.80 o
  -6  11   2        0.02       -0.35      0.44 o
  -5  11   2       14.78       12.01      1.53 o
  -4  11   2        0.18        0.29      0.55 o
  -3  11   2      128.76      126.16     10.67 o
  -2  11   2       53.52       51.85      3.42 o
  -1  11   2        0.00        0.40      0.40 o
   0  11   2       39.84       43.39      2.97 o
   1  11   2       15.08       13.37      1.20 o
   2  11   2       43.09       47.36      3.64 o
   3  11   2       41.70       52.79      4.35 o
   4  11   2       14.55       11.21      7.65 o
   5  11   2        8.52        5.36      1.59 o
  -6  12   2        3.08        1.31      1.29 o
  -5  12   2        0.10        0.58      0.32 o
  -4  12   2       85.12       93.82      5.18 o
  -3  12   2        0.56        1.03      0.54 o
  -2  12   2        1.00        1.05      0.50 o
  -1  12   2       14.69       14.30      1.20 o
   0  12   2       10.97       11.47      1.13 o
   1  12   2        6.96        7.31      1.33 o
   2  12   2       53.58       58.36      3.83 o
   3  12   2       18.13       17.56      2.61 o
   4  12   2        0.31       -0.35      0.95 o
   5  12   2        0.02        0.55      0.99 o
  -5  13   2        1.01        0.18      0.74 o
  -4  13   2       11.93        4.73      1.21 o
  -3  13   2       33.61       30.17      2.67 o
  -2  13   2        0.54        0.53      0.46 o
  -1  13   2        5.73        4.34      0.84 o
   0  13   2       17.92       13.78      1.73 o
   1  13   2        1.62        2.52      0.70 o
   2  13   2        8.28       10.96      1.58 o
   3  13   2        6.67        7.27      1.55 o
   4  13   2        2.65        1.74      1.23 o
  -5  14   2        3.45        2.31      1.17 o
  -4  14   2        4.10        2.18      0.76 o
  -3  14   2       82.87       82.38     12.15 o
  -2  14   2        0.06        1.01      0.67 o
  -1  14   2        1.61        1.56      0.63 o
   0  14   2        4.90        4.19      0.73 o
   1  14   2        0.92        0.99      0.80 o
   2  14   2       44.22       49.86      4.47 o
   3  14   2        1.94        2.02      1.10 o
   4  14   2        0.06        0.62      0.89 o
  -4  15   2        2.74        0.88      0.63 o
  -3  15   2       58.96       53.01      7.44 o
  -2  15   2       28.54       28.75      3.37 o
  -1  15   2        0.04       -0.05      0.49 o
   0  15   2        0.55        0.42      0.43 o
   1  15   2        4.81        3.29      1.08 o
   2  15   2        5.31        5.33      1.73 o
   3  15   2        1.81        2.31      1.40 o
  -4  16   2        0.95        0.00      0.79 o
  -3  16   2        0.47        0.16      0.59 o
  -2  16   2        9.12        8.08      1.30 o
  -1  16   2        4.41        3.84      1.03 o
   0  16   2        0.62        1.00      0.54 o
   1  16   2        2.00        1.29      0.81 o
   2  16   2        0.21       -0.27      0.90 o
   3  16   2       10.51        8.58      2.25 o
  -3  17   2        7.44        5.30      1.22 o
  -2  17   2        1.23        1.28      0.76 o
  -1  17   2        3.29        2.58      0.79 o
   0  17   2        0.01        1.25      0.68 o
   1  17   2        0.40        0.96      0.69 o
   2  17   2        0.70        0.45      0.79 o
  -2  18   2        0.05        0.95      0.88 o
  -1  18   2        0.02        1.89      0.88 o
   0  18   2        1.13        1.99      0.63 o
  -7   0   3        3.03        2.03      1.60 o
  -5   0   3      209.19      247.83     32.87 o
  -3   0   3      781.68      854.56     64.11 o
  -1   0   3     1890.42     1999.01    126.92 o
   1   0   3      995.48     1056.48     45.63 o
   3   0   3        2.32        2.25      0.55 o
   5   0   3        0.16        0.18      0.51 o
  -8   1   3        0.02       -0.18      0.61 o
  -7   1   3        0.10        0.04      0.47 o
  -6   1   3        1.00        2.00      0.53 o
  -5   1   3        2.70        1.85      0.47 o
  -4   1   3     1052.13     1292.21     50.60 o
  -3   1   3      515.97      547.48     31.03 o
  -2   1   3       57.14       53.57      1.58 o
  -1   1   3     1879.91     1997.91     90.40 o
   0   1   3       55.46       52.11      1.19 o
   1   1   3        9.31        5.69      0.42 o
   2   1   3      125.07      122.09      2.75 o
   3   1   3        0.01        0.54      0.28 o
   4   1   3        0.25        0.22      0.32 o
   5   1   3        0.38        0.24      0.42 o
   6   1   3        1.54        0.40      0.48 o
  -8   2   3        0.94        0.57      0.69 o
  -7   2   3        1.20        0.91      0.60 o
  -6   2   3        3.74        3.69      0.86 o
  -5   2   3       26.82       23.23      1.48 o
  -4   2   3       24.90       26.26      2.03 o
  -3   2   3      158.82      144.55      6.29 o
  -2   2   3      704.29      708.05     24.92 o
  -1   2   3       44.54       41.12      1.14 o
   0   2   3       91.17       90.73      2.31 o
   1   2   3       22.96       18.35      0.66 o
   2   2   3      153.05      161.15      3.54 o
   3   2   3       28.96       29.18      1.12 o
   4   2   3       14.23       17.13      1.01 o
   5   2   3        1.65        1.66      0.52 o
   6   2   3        8.92        6.42      1.34 o
  -7   3   3        1.88        2.13      0.74 o
  -6   3   3        0.43        0.47      0.46 o
  -5   3   3       17.27       14.81      1.61 o
  -4   3   3      270.18      296.18     11.27 o
  -3   3   3        3.16        3.25      0.90 o
  -2   3   3       46.79       36.12      1.73 o
  -1   3   3      573.88      559.99     14.86 o
   0   3   3      211.86      201.13      4.12 o
   1   3   3      525.05      523.88     13.09 o
   2   3   3       87.99       75.31      1.80 o
   3   3   3      195.54      223.89      5.58 o
   4   3   3       35.26       36.11      1.55 o
   5   3   3       14.89       16.05      1.86 o
   6   3   3        0.17        0.36      0.33 o
  -7   4   3        0.47        1.12      0.63 o
  -6   4   3       29.31       25.96      2.76 o
  -5   4   3        0.94       -0.04      0.39 o
  -4   4   3      196.31      189.35     32.31 o
  -3   4   3      103.54       88.59      3.31 o
  -2   4   3      184.73      157.45      6.55 o
  -1   4   3      193.96      179.41      4.40 o
   0   4   3        0.15        0.44      0.26 o
   1   4   3        3.07        1.08      0.26 o
   2   4   3       12.39       10.31      0.54 o
   3   4   3       46.27       44.81      1.41 o
   4   4   3        0.00        0.08      0.28 o
   5   4   3        8.05        4.98      0.86 o
   6   4   3        0.00        0.08      0.60 o
  -7   5   3        0.02        0.35      0.67 o
  -6   5   3       16.35       10.32      1.54 o
  -5   5   3        9.58       11.78      1.50 o
  -4   5   3        8.27        9.29      2.37 o
  -3   5   3      401.43      510.31     19.83 o
  -2   5   3      555.39      581.39     18.57 o
  -1   5   3        0.01        0.02      0.36 o
   0   5   3      998.94     1031.37     35.49 o
   1   5   3      258.89      261.63      7.12 o
   2   5   3       34.18       26.55      2.16 o
   3   5   3       24.96       24.14      1.69 o
   4   5   3        0.94        0.76      0.29 o
   5   5   3        0.42        0.60      0.34 o
   6   5   3        4.45        5.21      1.27 o
  -7   6   3        0.11       -0.02      0.51 o
  -6   6   3       27.39       22.35      3.66 o
  -5   6   3       34.08       25.87      4.08 o
  -4   6   3        5.48        3.69      1.47 o
  -3   6   3      129.79      125.29      5.04 o
  -2   6   3      483.93      489.46     15.51 o
  -1   6   3      694.31      755.59     26.60 o
   0   6   3       30.56       29.02      1.05 o
   1   6   3       28.98       31.20      0.90 o
   2   6   3       45.66       56.71      2.80 o
   3   6   3        2.97        2.52      0.65 o
   4   6   3        8.98        4.24      0.97 o
   5   6   3        2.13        2.23      0.90 o
   6   6   3        0.33        0.03      0.70 o
  -7   7   3        0.74        0.67      0.71 o
  -6   7   3        1.39        1.83      0.66 o
  -5   7   3       34.18       25.76      4.73 o
  -4   7   3        6.38        7.61      0.96 o
  -3   7   3        4.75        7.25      0.71 o
  -2   7   3       50.92       52.84      2.48 o
  -1   7   3        0.66        2.24      0.42 o
   0   7   3        2.37        1.97      0.47 o
   1   7   3       95.39       93.81      2.48 o
   2   7   3       38.32       45.85      2.56 o
   3   7   3        5.90        5.11      0.78 o
   4   7   3       91.11      104.79      4.74 o
   5   7   3        0.57        0.42      0.72 o
  -7   8   3        0.45        0.15      0.53 o
  -6   8   3        0.88        0.30      0.50 o
  -5   8   3        0.26        0.02      0.46 o
  -4   8   3        2.46        2.09      0.41 o
  -3   8   3       19.24       20.69      1.21 o
  -2   8   3      161.45      143.12     10.34 o
  -1   8   3       60.61       61.26      2.13 o
   0   8   3      234.47      218.16      6.72 o
   1   8   3      142.43      182.05      6.37 o
   2   8   3        3.58        3.11      0.96 o
   3   8   3       18.20       17.70      2.06 o
   4   8   3        9.00        6.84      1.47 o
   5   8   3        5.19        5.01      1.38 o
  -7   9   3        1.17        5.57      2.04 o
  -6   9   3        0.63       -0.23      0.37 o
  -5   9   3        7.99        5.95      0.94 o
  -4   9   3        1.55        2.82      0.68 o
  -3   9   3       15.61       15.41      1.38 o
  -2   9   3       15.70       13.01      1.19 o
  -1   9   3       34.05       32.99      1.65 o
   0   9   3        4.34        4.89      0.72 o
   1   9   3      208.43      212.07      5.90 o
   2   9   3        0.39       -0.25      0.64 o
   3   9   3        3.19        6.65      1.48 o
   4   9   3        1.06        0.74      0.76 o
   5   9   3        6.99        6.09      1.54 o
  -6  10   3        5.87        3.47      0.74 o
  -5  10   3        0.30        0.59      0.41 o
  -4  10   3       11.18        7.02      0.96 o
  -3  10   3        6.92        6.68      0.99 o
  -2  10   3       70.88       73.95      3.97 o
  -1  10   3       64.15       65.33      8.48 o
   0  10   3        2.98        2.12      0.60 o
   1  10   3       23.71       18.67      0.97 o
   2  10   3       36.36       35.27      3.54 o
   3  10   3       54.47       58.18      4.54 o
   4  10   3        4.33        4.56      1.38 o
   5  10   3        0.08        0.87      0.90 o
  -6  11   3        3.43        2.87      1.36 o
  -5  11   3        0.06        0.06      0.27 o
  -4  11   3       29.22       22.66      4.59 o
  -3  11   3       27.76       22.87      2.64 o
  -2  11   3       23.91       19.98      2.17 o
  -1  11   3       49.19       47.54      3.62 o
   0  11   3       34.69       34.65      2.88 o
   1  11   3        1.45        1.03      0.36 o
   2  11   3        6.80        4.68      1.40 o
   3  11   3        0.20       -0.09      0.77 o
   4  11   3        2.50        1.77      1.00 o
  -6  12   3        1.67        2.09      1.12 o
  -5  12   3        0.44        0.56      0.42 o
  -4  12   3       62.52       62.77     10.31 o
  -3  12   3        8.40        6.73      1.01 o
  -2  12   3        0.01       -0.05      0.29 o
  -1  12   3       26.88       17.58      1.83 o
   0  12   3        0.78        1.22      0.63 o
   1  12   3        6.61        4.26      0.56 o
   2  12   3       36.80       41.76      3.80 o
   3  12   3        5.21        3.97      1.53 o
   4  12   3        1.51        0.16      1.07 o
  -5  13   3        5.64        3.58      1.24 o
  -4  13   3        0.50        0.53      0.54 o
  -3  13   3        0.03        0.98      0.60 o
  -2  13   3        3.82        4.79      0.78 o
  -1  13   3        0.39        0.49      0.37 o
   0  13   3        3.83        4.69      0.94 o
   1  13   3       29.84       24.61      3.57 o
   2  13   3        0.99        4.00      1.48 o
   3  13   3        2.84        2.69      1.46 o
   4  13   3        0.13        1.83      1.42 o
  -5  14   3        5.61        3.40      1.54 o
  -4  14   3        2.84        1.89      0.76 o
  -3  14   3       20.04       17.99      1.76 o
  -2  14   3        1.87        2.16      0.64 o
  -1  14   3        4.52        3.26      0.60 o
   0  14   3        0.85        1.08      0.57 o
   1  14   3       13.90       13.29      2.09 o
   2  14   3       28.95       34.67      3.81 o
   3  14   3        0.72        0.93      1.18 o
  -4  15   3        0.22        0.56      0.69 o
  -3  15   3        2.19        0.51      0.42 o
  -2  15   3        7.02        5.43      0.90 o
  -1  15   3        8.82        6.71      1.23 o
   0  15   3       25.92       24.01      4.15 o
   1  15   3        6.40        4.70      1.06 o
   2  15   3        9.47        8.42      2.11 o
   3  15   3        0.09       -0.36      1.05 o
  -4  16   3        8.91        3.80      1.12 o
  -3  16   3        1.19        0.82      0.65 o
  -2  16   3        0.28        0.03      0.41 o
  -1  16   3        2.12        1.18      0.58 o
   0  16   3        0.90        0.33      0.56 o
   1  16   3        0.11        0.25      0.92 o
   2  16   3        6.47        3.64      1.96 o
  -3  17   3        0.18        0.24      0.41 o
  -2  17   3        1.55        1.03      0.63 o
  -1  17   3        0.03       -0.02      0.60 o
   0  17   3        0.72        0.99      0.81 o
   1  17   3       17.02       21.65      5.00 o
  -1  18   3        5.51        4.67      1.34 o
  -8   0   4        5.50        3.26      1.71 o
  -6   0   4        1.12        1.60      0.67 o
  -4   0   4       14.75       11.70      0.96 o
  -2   0   4     1514.99     1904.94    304.46 o
   0   0   4      381.29      376.72     15.61 o
   2   0   4       59.38       63.94      2.77 o
   4   0   4       68.11       71.52      4.73 o
  -8   1   4        0.20        1.34      0.68 o
  -7   1   4        4.94        1.85      0.63 o
  -6   1   4        0.00        0.19      0.34 o
  -5   1   4        9.20        7.58      0.77 o
  -4   1   4       35.68       26.32      1.18 o
  -3   1   4       14.47       15.97      1.73 o
  -2   1   4      147.24      168.00      5.71 o
  -1   1   4     1752.17     1753.07    150.48 o
   0   1   4      418.06      406.52     10.90 o
   1   1   4      136.23      113.25      2.84 o
   2   1   4      214.65      223.38      5.98 o
   3   1   4        0.37        0.24      0.29 o
   4   1   4        3.19        1.89      0.59 o
   5   1   4       26.84       29.04      1.97 o
  -8   2   4        0.72        1.05      0.74 o
  -7   2   4        0.25        0.38      0.52 o
  -6   2   4        3.65        3.64      0.82 o
  -5   2   4        6.27        5.85      0.78 o
  -4   2   4        0.82        1.42      0.71 o
  -3   2   4      242.36      259.41     13.29 o
  -2   2   4        4.63        4.06      0.38 o
  -1   2   4      233.00      223.68      5.83 o
   0   2   4       29.43       26.90      1.08 o
   1   2   4      236.32      239.62      6.11 o
   2   2   4       22.48       19.91      0.89 o
   3   2   4       18.08       21.62      1.22 o
   4   2   4        0.01        0.24      0.36 o
   5   2   4        1.64        1.13      0.56 o
  -8   3   4        1.32        0.69      0.65 o
  -7   3   4        1.88        0.61      0.64 o
  -6   3   4        2.12        1.96      0.69 o
  -5   3   4        9.18        8.94      1.15 o
  -4   3   4        5.56        4.29      0.97 o
  -3   3   4      246.31      278.48      9.83 o
  -2   3   4       89.66       83.69      5.09 o
  -1   3   4     1707.00     2020.52     99.38 o
   0   3   4      236.98      210.69      4.73 o
   1   3   4       54.18       55.17      1.59 o
   2   3   4        1.18        1.75      0.35 o
   3   3   4        0.76        0.85      0.38 o
   4   3   4        0.16       -0.38      0.36 o
   5   3   4       18.35       12.58      1.78 o
  -7   4   4        2.42        1.45      0.77 o
  -6   4   4        7.78        5.76      0.99 o
  -5   4   4        5.04        4.89      0.96 o
  -4   4   4       89.77       91.94     11.86 o
  -3   4   4      135.51      149.80      5.60 o
  -2   4   4      345.72      355.22     10.29 o
  -1   4   4      266.48      240.35      5.94 o
   0   4   4     1449.27     1588.84     65.28 o
   1   4   4       21.84       17.55      0.88 o
   2   4   4        0.16        0.65      0.28 o
   3   4   4        0.00        0.18      0.27 o
   4   4   4        8.04        9.96      1.04 o
   5   4   4       15.70       14.03      2.00 o
  -7   5   4        0.08        0.74      0.65 o
  -6   5   4        0.54        0.68      0.57 o
  -5   5   4      131.04      132.56     18.57 o
  -4   5   4        0.01       -0.42      0.62 o
  -3   5   4      213.21      228.94      8.61 o
  -2   5   4        0.05        0.01      0.42 o
  -1   5   4       28.46       30.82      1.06 o
   0   5   4        0.25       -0.09      0.28 o
   1   5   4       48.67       51.32      1.94 o
   2   5   4       55.79       52.80      1.54 o
   3   5   4       10.76        9.22      0.73 o
   4   5   4        8.20        4.52      0.73 o
   5   5   4        2.96        1.76      0.95 o
  -7   6   4        2.44        3.45      1.45 o
  -6   6   4        0.42        0.46      0.49 o
  -5   6   4        0.66        0.00      0.45 o
  -4   6   4       17.88       20.11      1.51 o
  -3   6   4       88.19       92.82      4.32 o
  -2   6   4      101.44      103.16      3.22 o
  -1   6   4      269.81      296.13      7.25 o
   0   6   4       28.94       30.83      1.47 o
   1   6   4       13.29       13.89      0.88 o
   2   6   4        1.39        0.71      0.29 o
   3   6   4        3.93        2.29      0.72 o
   4   6   4       21.16       20.67      2.12 o
   5   6   4        0.55       -0.55      0.74 o
  -7   7   4        0.00        1.01      0.68 o
  -6   7   4        7.79        4.12      0.91 o
  -5   7   4        0.03        0.51      0.68 o
  -4   7   4        0.33        0.31      0.58 o
  -3   7   4       23.81       21.51      2.25 o
  -2   7   4        0.68        1.05      0.40 o
  -1   7   4       99.35      103.54      3.62 o
   0   7   4       97.23      104.74      2.80 o
   1   7   4       61.01       62.89      1.77 o
   2   7   4        3.36        3.68      0.90 o
   3   7   4        2.53        1.09      0.58 o
   4   7   4       22.78       32.31      2.74 o
   5   7   4        1.83        2.83      1.15 o
  -7   8   4        0.20        1.01      0.91 o
  -6   8   4        0.46        0.86      0.64 o
  -5   8   4        9.93        8.35      3.25 o
  -4   8   4        3.45        2.68      0.71 o
  -3   8   4       67.99       69.33      3.05 o
  -2   8   4      164.69      184.94      6.00 o
  -1   8   4      118.39      115.97      3.98 o
   0   8   4       36.97       35.90      1.56 o
   1   8   4       43.72       36.78      1.33 o
   2   8   4       55.19       61.52      3.12 o
   3   8   4        1.18        2.45      0.82 o
   4   8   4        0.05       -0.18      0.51 o
   5   8   4        1.60        1.35      1.11 o
  -7   9   4        0.02        1.12      0.69 o
  -6   9   4       10.65       10.94      2.74 o
  -5   9   4       11.93       10.22      2.70 o
  -4   9   4       34.79       30.83      4.43 o
  -3   9   4        0.36        0.04      0.30 o
  -2   9   4        0.00        0.18      0.70 o
  -1   9   4       85.51       92.21      3.54 o
   0   9   4       36.35       36.36      1.90 o
   1   9   4       14.74       15.49      0.95 o
   2   9   4        1.54        2.14      1.05 o
   3   9   4        0.39        0.76      0.92 o
   4   9   4        1.55        1.74      1.11 o
  -6  10   4        2.49        3.56      0.98 o
  -5  10   4        0.01        0.60      1.30 o
  -4  10   4       18.78       15.38      2.40 o
  -3  10   4        0.59        0.74      0.39 o
  -2  10   4        2.47        1.55      0.55 o
  -1  10   4      160.83      178.39      6.63 o
   0  10   4       70.44       68.52      2.62 o
   1  10   4        0.65        0.90      0.36 o
   2  10   4       11.40        8.14      1.62 o
   3  10   4        0.21        0.27      0.69 o
   4  10   4        0.16        0.24      0.64 o
  -6  11   4        0.00        0.95      0.77 o
  -5  11   4       10.53        6.70      1.46 o
  -4  11   4        2.63        1.60      0.61 o
  -3  11   4        0.43        0.78      0.47 o
  -2  11   4        5.41        6.54      0.84 o
  -1  11   4        0.91        1.27      0.62 o
   0  11   4        1.02        2.11      0.50 o
   1  11   4       36.38       34.94      1.58 o
   2  11   4        1.43        1.08      0.97 o
   3  11   4       47.76       56.85      4.27 o
   4  11   4        1.46        0.95      0.88 o
  -6  12   4        0.38       -1.79      1.85 o
  -5  12   4        2.50        6.32      1.59 o
  -4  12   4        3.26        2.19      0.82 o
  -3  12   4        0.44        0.28      0.42 o
  -2  12   4       27.77       24.52      1.83 o
  -1  12   4       35.12       33.78      4.00 o
   0  12   4        0.71        0.64      0.51 o
   1  12   4        0.13       -0.34      0.38 o
   2  12   4        0.43       -0.22      0.68 o
   3  12   4        2.91        3.38      1.55 o
   4  12   4        2.59        4.20      1.82 o
  -5  13   4        0.12        0.40      1.04 o
  -4  13   4       13.20       12.00      2.89 o
  -3  13   4        2.16        0.94      0.59 o
  -2  13   4       18.86       18.51      1.67 o
  -1  13   4        0.71        0.35      0.51 o
   0  13   4        0.04        0.31      0.57 o
   1  13   4        1.02        0.26      0.38 o
   2  13   4        6.04        5.80      1.74 o
   3  13   4        0.00        0.30      0.99 o
  -5  14   4        0.31        0.14      1.24 o
  -4  14   4        0.01       -0.27      0.46 o
  -3  14   4        0.76        0.82      0.64 o
  -2  14   4        1.06        1.44      0.82 o
  -1  14   4       14.90       15.01      1.59 o
   0  14   4       40.02       37.45      4.32 o
   1  14   4        0.00        1.14      0.54 o
   2  14   4        2.93        1.90      1.29 o
   3  14   4        2.40        2.41      1.93 o
  -4  15   4        4.13        3.28      1.22 o
  -3  15   4        4.86        3.04      0.82 o
  -2  15   4        1.03        0.60      0.74 o
  -1  15   4        1.68        1.02      0.78 o
   0  15   4       19.40       22.58      3.86 o
   1  15   4        5.13        2.71      0.73 o
   2  15   4        1.60        2.37      1.79 o
  -4  16   4        0.29        0.48      0.85 o
  -3  16   4        0.00        0.98      0.64 o
  -2  16   4        0.22        0.04      0.56 o
  -1  16   4       17.59       18.43      3.87 o
   0  16   4        0.27        0.31      0.59 o
   1  16   4        0.74        1.38      1.21 o
  -2  17   4        1.02        2.16      1.06 o
  -1  17   4        0.30        0.64      0.80 o
   0  17   4        1.68        1.74      0.92 o
  -7   0   5       21.69       19.88      2.15 o
  -5   0   5        3.35        4.53      0.66 o
  -3   0   5      145.50      118.53      8.08 o
  -1   0   5     2369.45     2853.26    240.60 o
   1   0   5      194.57      203.06      7.97 o
   3   0   5       15.88       12.33      1.59 o
   5   0   5        0.25        0.85      0.91 o
  -8   1   5        0.47        1.06      0.70 o
  -7   1   5       14.50        9.88      0.94 o
  -6   1   5        6.33        5.24      0.72 o
  -5   1   5       33.06       33.23      1.36 o
  -4   1   5       12.08       14.37      1.99 o
  -3   1   5      104.44      104.64      3.69 o
  -2   1   5      230.56      265.08      8.68 o
  -1   1   5      213.93      219.24      6.53 o
   0   1   5      113.88      118.03      3.44 o
   1   1   5      160.90      153.43      4.32 o
   2   1   5      143.55      143.29      4.52 o
   3   1   5        0.50        0.07      0.39 o
   4   1   5        0.52        0.32      0.45 o
   5   1   5        1.62        0.73      0.49 o
  -8   2   5        0.06        0.96      0.65 o
  -7   2   5        0.68        0.87      0.67 o
  -6   2   5        0.99        1.32      0.57 o
  -5   2   5        2.86        2.58      0.61 o
  -4   2   5        3.17        2.40      0.59 o
  -3   2   5       33.07       29.30      1.87 o
  -2   2   5     1524.04     1718.25     84.43 o
  -1   2   5        0.04        0.40      0.50 o
   0   2   5        2.05        4.75      0.60 o
   1   2   5        9.79       11.27      1.19 o
   2   2   5       30.74       25.82      1.36 o
   3   2   5        1.79        2.11      0.59 o
   4   2   5       73.47       67.05      6.27 o
   5   2   5        0.47        0.45      0.47 o
  -8   3   5        1.60        0.37      0.76 o
  -7   3   5       12.50       11.36      1.73 o
  -6   3   5        8.81        5.55      0.99 o
  -5   3   5        7.67        9.20      1.58 o
  -4   3   5       34.24       33.28      2.27 o
  -3   3   5       99.45       91.26      3.65 o
  -2   3   5       20.04       17.08      0.88 o
  -1   3   5        9.16        5.74      0.53 o
   0   3   5        1.19        0.89      0.37 o
   1   3   5       84.28       87.43      4.75 o
   2   3   5       43.43       46.91      2.03 o
   3   3   5        8.53        7.21      1.03 o
   4   3   5        0.10       -0.14      0.42 o
   5   3   5        0.43        0.40      0.48 o
  -7   4   5        0.72        0.08      0.44 o
  -6   4   5        8.03        8.66      1.22 o
  -5   4   5       17.67       16.52      2.20 o
  -4   4   5       33.65       28.29      2.64 o
  -3   4   5        3.28        1.65      0.31 o
  -2   4   5      530.07      535.18     18.44 o
  -1   4   5        5.23        7.83      0.70 o
   0   4   5      536.84      582.99     17.65 o
   1   4   5        0.00        0.04      0.29 o
   2   4   5        0.24        0.16      0.37 o
   3   4   5        4.05        4.45      1.00 o
   4   4   5        0.07        0.06      0.31 o
   5   4   5        1.20        3.05      2.12 o
  -7   5   5        3.76        2.41      0.88 o
  -6   5   5        7.71        6.08      0.97 o
  -5   5   5       17.16       18.33      4.44 o
  -4   5   5       61.66       65.16      5.97 o
  -3   5   5      133.63      128.06      4.39 o
  -2   5   5        1.77        2.99      0.54 o
  -1   5   5        0.72        1.35      0.39 o
   0   5   5      527.49      528.91     18.17 o
   1   5   5       11.78        7.49      0.64 o
   2   5   5        1.61        2.20      0.54 o
   3   5   5        3.97        3.35      0.72 o
   4   5   5        4.52        2.69      0.65 o
   5   5   5        3.54        2.43      1.78 o
  -7   6   5        0.46        2.54      1.17 o
  -6   6   5        3.13        2.54      0.92 o
  -5   6   5        0.90        2.19      1.22 o
  -4   6   5        3.79        3.68      0.88 o
  -3   6   5      217.08      228.91     10.42 o
  -2   6   5      336.30      364.57     11.15 o
  -1   6   5       44.43       51.41      1.88 o
   0   6   5       80.89       84.62      3.05 o
   1   6   5      217.51      242.55      8.23 o
   2   6   5       17.40       13.36      1.22 o
   3   6   5       10.91        9.00      1.48 o
   4   6   5       23.38       34.86      3.21 o
   5   6   5        2.85        3.87      1.27 o
  -7   7   5        0.25        0.17      0.71 o
  -6   7   5        5.56        3.54      0.98 o
  -5   7   5       14.29        9.72      1.67 o
  -4   7   5       22.59       20.79      2.08 o
  -3   7   5      119.51      115.20      5.53 o
  -2   7   5        0.19        0.47      0.32 o
  -1   7   5        2.50        2.96      0.44 o
   0   7   5        1.65        2.08      0.35 o
   1   7   5       57.79       63.33      2.78 o
   2   7   5       18.47       16.88      1.38 o
   3   7   5       13.27       14.86      1.75 o
   4   7   5        0.00        0.19      0.70 o
  -7   8   5        1.18        0.87      1.22 o
  -6   8   5        2.44        2.47      1.43 o
  -5   8   5        1.22        1.27      0.89 o
  -4   8   5       82.36       94.90     11.61 o
  -3   8   5       92.85      111.40      3.95 o
  -2   8   5       32.92       28.40      1.68 o
  -1   8   5       84.02       85.17      2.97 o
   0   8   5       84.23       90.26      4.18 o
   1   8   5        0.34        0.55      0.35 o
   2   8   5        7.14        8.81      1.21 o
   3   8   5        7.70        6.21      1.48 o
   4   8   5        0.47        0.94      0.94 o
  -7   9   5        1.03        2.88      1.48 o
  -6   9   5        0.00        0.22      0.73 o
  -5   9   5        0.01        0.14      0.71 o
  -4   9   5       11.28        9.23      1.45 o
  -3   9   5       17.35       15.83      1.18 o
  -2   9   5       84.40       91.58      3.52 o
  -1   9   5       15.00       14.22      1.18 o
   0   9   5        0.04        0.17      0.47 o
   1   9   5        0.89        0.66      0.42 o
   2   9   5        5.20        7.89      1.25 o
   3   9   5       15.75       15.92      2.09 o
   4   9   5        0.42       -0.73      1.00 o
  -6  10   5        0.86       -0.66      1.26 o
  -5  10   5        1.73        0.85      0.61 o
  -4  10   5        4.13        4.38      1.06 o
  -3  10   5      120.77      119.17     10.41 o
  -2  10   5        0.04        0.27      0.43 o
  -1  10   5        5.26        5.02      0.73 o
   0  10   5       80.31       87.07      3.56 o
   1  10   5        3.96        3.45      1.04 o
   2  10   5        3.39        3.41      1.31 o
   3  10   5        0.00        0.77      1.25 o
   4  10   5        0.53        1.80      1.36 o
  -6  11   5        0.20        1.51      1.28 o
  -5  11   5        0.01        1.48      1.26 o
  -4  11   5        0.06        0.31      0.55 o
  -3  11   5       72.61       73.49      5.07 o
  -2  11   5       49.65       43.24      3.37 o
  -1  11   5       31.59       23.76      1.62 o
   0  11   5        0.09       -0.23      0.44 o
   1  11   5        5.49        3.50      0.73 o
   2  11   5       12.64       13.57      2.69 o
   3  11   5        8.36       10.01      2.20 o
  -6  12   5        0.09        1.41      1.11 o
  -5  12   5        0.19        0.20      0.57 o
  -4  12   5        8.52        8.88      1.90 o
  -3  12   5       24.71       26.75      5.30 o
  -2  12   5       12.07        9.49      1.20 o
  -1  12   5       67.45       76.34      4.92 o
   0  12   5        2.76        2.36      0.60 o
   1  12   5       12.92       16.47      1.54 o
   2  12   5        5.85        6.00      1.24 o
   3  12   5        0.51        0.36      0.99 o
  -5  13   5        1.61        0.52      0.96 o
  -4  13   5        0.89        0.55      0.43 o
  -3  13   5        7.21        5.49      1.40 o
  -2  13   5       10.37       13.51      2.40 o
  -1  13   5       45.78       46.35      3.32 o
   0  13   5        6.16        4.91      1.32 o
   1  13   5        0.17        1.10      0.51 o
   2  13   5        0.03        0.32      0.69 o
   3  13   5        0.31        1.24      1.30 o
  -5  14   5        0.16        1.47      1.57 o
  -4  14   5        0.04        0.80      0.51 o
  -3  14   5       18.61       16.73      3.42 o
  -2  14   5       20.49       22.40      3.03 o
  -1  14   5        8.05        7.78      1.33 o
   0  14   5        2.97        2.96      0.76 o
   1  14   5        1.20        0.65      0.47 o
   2  14   5        1.74        0.82      1.12 o
  -4  15   5        4.19        3.03      1.51 o
  -3  15   5        0.61        2.13      0.93 o
  -2  15   5       16.24       15.50      3.51 o
  -1  15   5       30.55       31.53      6.11 o
   0  15   5        0.14        0.29      0.53 o
   1  15   5        0.47        0.44      0.95 o
  -3  16   5        0.02        0.57      0.73 o
  -2  16   5        0.39        0.48      0.76 o
  -1  16   5        7.05        4.72      1.32 o
   0  16   5        2.36        1.66      0.79 o
  -8   0   6        3.93        2.65      3.03 o
  -6   0   6       10.24        8.08      2.14 o
  -4   0   6       57.29       51.49      5.14 o
  -2   0   6      492.07      520.39     25.98 o
   0   0   6        0.07        0.74      0.62 o
   2   0   6      133.89      134.57     11.98 o
   4   0   6       10.99        5.14      1.39 o
  -8   1   6        3.09        1.02      0.88 o
  -7   1   6       14.73       10.47      1.91 o
  -6   1   6        7.85        9.65      1.04 o
  -5   1   6       43.82       39.26      2.74 o
  -4   1   6       39.61       44.02      3.49 o
  -3   1   6       21.82       24.71      3.51 o
  -2   1   6       49.91       49.91      2.06 o
  -1   1   6      111.95      129.51      3.93 o
   0   1   6      121.95      116.05      5.07 o
   1   1   6       29.03       28.61      1.41 o
   2   1   6      240.81      256.02     17.45 o
   3   1   6       57.38       54.23      3.77 o
   4   1   6        1.30        1.60      0.73 o
  -8   2   6        0.07        0.30      0.63 o
  -7   2   6        5.52        4.01      1.03 o
  -6   2   6       25.57       22.86      2.42 o
  -5   2   6        1.79        2.78      0.98 o
  -4   2   6        4.23        2.98      1.24 o
  -3   2   6      149.71      163.18      5.67 o
  -2   2   6        7.73        6.73      0.82 o
  -1   2   6      211.65      222.37      6.88 o
   0   2   6       73.45       67.45      3.73 o
   1   2   6        0.09        0.64      0.44 o
   2   2   6       45.82       50.30      6.30 o
   3   2   6        7.96       22.21      4.31 o
   4   2   6        0.23       -0.04      0.46 o
  -8   3   6        0.00        0.36      0.52 o
  -7   3   6        6.68        5.41      1.05 o
  -6   3   6       11.28       11.37      1.42 o
  -5   3   6        0.00       -0.63      1.05 o
  -4   3   6       90.20       97.98      5.12 o
  -3   3   6      113.02      116.12      3.59 o
  -2   3   6      304.76      306.98     10.32 o
  -1   3   6       40.36       44.31      1.88 o
   0   3   6       37.87       41.47      2.11 o
   1   3   6       23.19       17.15      2.39 o
   2   3   6      118.69      122.70     11.09 o
   3   3   6      200.38      241.16     17.06 o
   4   3   6        0.04        0.46      0.51 o
  -7   4   6        0.54        0.02      0.46 o
  -6   4   6       12.11       11.90      2.49 o
  -5   4   6        1.09        0.42      0.70 o
  -4   4   6        6.35        8.63      1.02 o
  -3   4   6      145.38      154.46      4.80 o
  -2   4   6        0.03        0.46      0.46 o
  -1   4   6       17.69       19.87      1.42 o
   0   4   6        0.00       -0.08      0.35 o
   1   4   6      376.28      390.53     25.38 o
   2   4   6       35.30       27.92      2.59 o
   3   4   6       19.50       22.81      4.35 o
   4   4   6        0.20        0.75      0.57 o
  -7   5   6        6.71        5.45      1.18 o
  -6   5   6        0.53       -0.27      0.60 o
  -5   5   6        0.02        0.45      0.71 o
  -4   5   6       66.98       68.86      3.55 o
  -3   5   6       20.71       20.47      1.20 o
  -2   5   6       10.42       13.88      1.09 o
  -1   5   6       27.10       20.84      1.34 o
   0   5   6      103.08       90.11      9.15 o
   1   5   6       71.97       79.76      4.43 o
   2   5   6      151.67      175.22     11.50 o
   3   5   6        0.89        0.72      0.52 o
   4   5   6        0.78       -0.27      1.06 o
  -7   6   6        0.13       -0.65      0.65 o
  -6   6   6       30.56       31.98      6.65 o
  -5   6   6       12.99       14.38      5.38 o
  -4   6   6       49.40       49.29      2.98 o
  -3   6   6       86.99       80.96      4.12 o
  -2   6   6       29.47       27.82      1.66 o
  -1   6   6        2.22        3.89      0.58 o
   0   6   6       11.19       13.15      1.16 o
   1   6   6        9.61       11.43      1.55 o
   2   6   6       35.90       36.24      3.44 o
   3   6   6        0.06        0.21      0.44 o
   4   6   6       11.79       14.68      3.63 o
  -7   7   6        0.95        1.41      0.84 o
  -6   7   6       12.48       19.28      5.65 o
  -5   7   6        3.76        3.71      1.68 o
  -4   7   6       12.47       12.67      1.67 o
  -3   7   6      152.56      164.17      6.83 o
  -2   7   6       38.29       46.67      2.51 o
  -1   7   6       16.44       16.95      1.23 o
   0   7   6       36.18       31.73      2.00 o
   1   7   6        3.20        3.23      0.82 o
   2   7   6       11.74       11.12      1.40 o
   3   7   6       69.65      100.82      7.36 o
   4   7   6        9.56       14.83      3.39 o
  -7   8   6        0.17        1.29      0.66 o
  -6   8   6        0.62        0.66      0.99 o
  -5   8   6       13.95       15.56      1.96 o
  -4   8   6        0.36        0.62      0.65 o
  -3   8   6        0.15        0.42      0.58 o
  -2   8   6        0.08        0.15      0.40 o
  -1   8   6        1.15        0.92      0.44 o
   0   8   6       94.58       84.53      6.84 o
   1   8   6      150.44      158.89      7.33 o
   2   8   6        8.38        8.32      1.45 o
   3   8   6       27.66       37.84      3.70 o
  -7   9   6        1.99        1.43      1.74 o
  -6   9   6        2.32        3.33      1.60 o
  -5   9   6       15.98       14.07      3.02 o
  -4   9   6       43.47       43.01      5.58 o
  -3   9   6       68.25       70.47      4.00 o
  -2   9   6       12.76       15.37      1.20 o
  -1   9   6       85.99       86.46      4.58 o
   0   9   6      117.62      122.11      6.70 o
   1   9   6        8.19        7.86      1.31 o
   2   9   6       15.32       14.57      1.92 o
   3   9   6        8.78        7.20      1.82 o
  -6  10   6        5.29        5.07      2.81 o
  -5  10   6        1.42       -0.50      1.02 o
  -4  10   6       18.85       16.54      2.13 o
  -3  10   6       12.16       11.67      1.26 o
  -2  10   6       41.37       35.95      2.19 o
  -1  10   6       10.59       14.16      1.40 o
   0  10   6       10.47        7.64      1.11 o
   1  10   6        4.02        3.48      0.73 o
   2  10   6       31.03       35.20      3.39 o
   3  10   6        0.26        0.93      1.05 o
  -6  11   6        4.63        9.09      4.58 o
  -5  11   6        0.56        1.52      1.01 o
  -4  11   6       38.24       37.77      6.86 o
  -3  11   6        4.54        3.57      0.84 o
  -2  11   6        8.50       11.13      1.14 o
  -1  11   6       20.51       20.70      1.65 o
   0  11   6        6.55        4.59      0.80 o
   1  11   6        4.44        4.01      0.82 o
   2  11   6       13.90       14.16      2.19 o
   3  11   6        0.28        0.75      1.29 o
  -5  12   6        0.83        0.21      0.73 o
  -4  12   6        0.01       -0.95      1.13 o
  -3  12   6        5.84        6.99      1.19 o
  -2  12   6        3.07        2.35      0.72 o
  -1  12   6        1.69        0.64      0.52 o
   0  12   6       14.37        9.95      1.30 o
   1  12   6        4.88        2.94      0.71 o
   2  12   6        0.97        1.22      1.00 o
  -5  13   6        1.97        4.98      3.18 o
  -4  13   6        0.46        0.63      1.53 o
  -3  13   6       11.34        8.49      1.31 o
  -2  13   6       34.81       35.07      5.00 o
  -1  13   6        6.14        4.34      0.97 o
   0  13   6        3.17        1.55      0.67 o
   1  13   6        1.47        2.00      0.97 o
   2  13   6        3.18        3.89      1.21 o
  -4  14   6        0.16        1.77      1.68 o
  -3  14   6        0.01       -0.12      0.52 o
  -2  14   6       13.21       10.38      1.59 o
  -1  14   6        5.20        4.17      1.33 o
   0  14   6        0.06        0.61      0.51 o
   1  14   6        1.76        2.29      1.35 o
  -3  15   6        4.44        3.37      0.98 o
  -2  15   6        6.92        6.62      1.38 o
  -1  15   6        1.25        0.63      0.62 o
   0  15   6        0.72        0.47      0.80 o
  -2  16   6        1.85        1.89      0.85 o
  -1  16   6        0.25       -0.51      0.61 o
  -7   0   7        0.02        1.14      0.57 o
  -5   0   7      507.10      700.10     85.12 o
  -3   0   7        5.22        3.51      1.19 o
  -1   0   7      198.82      209.84     17.04 o
   1   0   7      453.37      494.67     51.84 o
   3   0   7       15.62       12.06      2.34 o
  -7   1   7       15.03       11.30      1.63 o
  -6   1   7       43.62       62.90      5.45 o
  -5   1   7        0.29       33.76     20.20 o
  -4   1   7        0.20       28.81     22.57 o
  -3   1   7        1.10        1.11      0.75 o
  -2   1   7        1.98        1.94      0.53 o
  -1   1   7       40.31       36.99      1.79 o
   0   1   7       57.78       57.80      2.78 o
   1   1   7      274.22      289.03     24.31 o
   2   1   7       87.54       95.82      9.02 o
   3   1   7        4.43        4.10      0.89 o
   4   1   7        0.11        0.18      0.50 o
  -7   2   7        0.86        1.05      0.74 o
  -6   2   7        0.80        1.10      1.04 o
  -5   2   7       26.70       41.63     12.61 o
  -4   2   7      728.47      827.39     36.65 o
  -3   2   7       67.57       64.00      2.56 o
  -2   2   7       84.59       75.33      3.03 o
  -1   2   7       12.89       13.02      1.11 o
   0   2   7        1.46        0.26      0.64 o
   1   2   7        1.43        1.65      0.73 o
   2   2   7       10.00       11.94      1.69 o
   3   2   7        9.85       11.37      1.36 o
   4   2   7        0.02        0.28      0.53 o
  -7   3   7        0.05        0.05      0.44 o
  -6   3   7       38.40       38.75      5.48 o
  -5   3   7      197.04      256.72     13.91 o
  -4   3   7      141.29      157.20     18.25 o
  -3   3   7       10.88       10.40      1.14 o
  -2   3   7        9.57        7.33      1.05 o
  -1   3   7        2.65        2.18      0.53 o
   0   3   7      250.97      265.98     12.20 o
   1   3   7        4.24        4.21      1.05 o
   2   3   7        7.86        7.78      1.15 o
   3   3   7        1.58        1.91      0.80 o
   4   3   7        3.40        3.06      1.20 o
  -7   4   7        0.16        0.25      0.52 o
  -6   4   7       72.53       80.90      7.78 o
  -5   4   7      241.39      298.77     16.97 o
  -4   4   7       45.85       49.62      4.02 o
  -3   4   7       77.58       84.36      4.96 o
  -2   4   7        9.49        8.27      0.86 o
  -1   4   7       15.62       12.16      1.08 o
   0   4   7       10.93        9.43      1.07 o
   1   4   7      177.71      187.76     11.81 o
   2   4   7       70.71       85.85      7.03 o
   3   4   7       11.73       13.88      2.17 o
  -7   5   7        1.30        0.57      0.55 o
  -6   5   7       17.89       16.94      2.59 o
  -5   5   7       29.74       22.74      2.99 o
  -4   5   7       14.57       16.28      1.57 o
  -3   5   7      128.18      112.07      4.27 o
  -2   5   7        7.68       10.60      1.01 o
  -1   5   7       14.71       15.33      1.43 o
   0   5   7       79.34       77.37      5.74 o
   1   5   7      163.45      175.00     15.65 o
   2   5   7        8.07        6.05      1.19 o
   3   5   7        7.14        6.70      2.00 o
  -7   6   7        0.79       -0.41      0.53 o
  -6   6   7        0.04       -0.66      0.81 o
  -5   6   7      110.04      141.12      7.39 o
  -4   6   7       23.96       18.74      1.70 o
  -3   6   7       68.59       58.79      2.95 o
  -2   6   7        5.43        5.09      0.96 o
  -1   6   7        1.78        0.93      0.60 o
   0   6   7       10.41       10.08      1.95 o
   1   6   7        4.24        4.05      1.13 o
   2   6   7        1.20        1.48      0.86 o
   3   6   7        4.62        3.62      1.41 o
  -7   7   7        4.87        3.94      1.64 o
  -6   7   7        0.14        0.41      1.02 o
  -5   7   7       50.57       52.50      5.02 o
  -4   7   7       99.23      117.02      6.18 o
  -3   7   7      147.04      167.46      7.26 o
  -2   7   7        1.73        2.22      0.54 o
  -1   7   7        2.31        3.70      0.78 o
   0   7   7      116.58      131.12      6.42 o
   1   7   7        3.38        4.07      0.92 o
   2   7   7       15.49       13.78      2.99 o
   3   7   7        0.24        0.25      0.53 o
  -7   8   7        4.01        4.10      1.74 o
  -6   8   7       64.97       86.21     17.04 o
  -5   8   7        1.69        1.34      0.90 o
  -4   8   7       82.08      101.88      7.00 o
  -3   8   7        5.80        5.18      1.16 o
  -2   8   7       15.67       15.53      1.70 o
  -1   8   7        6.29        5.42      0.68 o
   0   8   7       24.31       30.96      2.27 o
   1   8   7        0.29       -0.54      0.67 o
   2   8   7       36.64       51.84      5.89 o
   3   8   7        7.34        9.94      2.13 o
  -6   9   7       12.85       13.67      4.91 o
  -5   9   7        4.63        4.71      1.24 o
  -4   9   7        8.10        7.35      1.42 o
  -3   9   7       37.54       33.61      2.68 o
  -2   9   7       99.18      104.41      4.72 o
  -1   9   7        1.86        2.25      0.73 o
   0   9   7        5.60        3.25      0.75 o
   1   9   7       10.03        6.68      0.94 o
   2   9   7        1.31        0.85      0.48 o
  -6  10   7        1.30       -0.88      2.09 o
  -5  10   7       16.04       15.95      2.60 o
  -4  10   7       19.38       20.71      2.81 o
  -3  10   7        0.03       -0.49      0.67 o
  -2  10   7        7.14        7.19      1.15 o
  -1  10   7       22.52       20.78      1.80 o
   0  10   7        6.95        5.20      1.03 o
   1  10   7        7.48        6.13      0.96 o
   2  10   7        0.16       -0.60      0.98 o
  -6  11   7        2.18        6.13      2.87 o
  -5  11   7        0.50       -1.39      0.94 o
  -4  11   7        0.95        0.66      0.85 o
  -3  11   7       21.73       19.16      2.27 o
  -2  11   7        7.23        6.75      1.14 o
  -1  11   7        2.43        2.33      0.84 o
   0  11   7       19.58       11.73      1.77 o
   1  11   7        2.77        2.33      0.71 o
   2  11   7        7.96       10.84      2.76 o
  -5  12   7       18.24       18.72      3.27 o
  -4  12   7        0.15        0.43      1.04 o
  -3  12   7        1.59        1.69      0.74 o
  -2  12   7        8.70       10.10      1.30 o
  -1  12   7       17.49       18.03      2.40 o
   0  12   7        1.60        1.87      0.82 o
   1  12   7        3.22        2.98      1.55 o
  -4  13   7        0.01        1.80      1.42 o
  -3  13   7        0.03        0.58      0.65 o
  -2  13   7        0.54        0.09      0.51 o
  -1  13   7       23.03       19.26      2.09 o
   0  13   7        6.09        4.57      1.18 o
   1  13   7        0.25        0.50      1.11 o
  -4  14   7        6.41        4.64      3.11 o
  -3  14   7        1.06        2.75      0.95 o
  -2  14   7        1.92        1.80      0.91 o
  -1  14   7        7.42        4.95      1.26 o
   0  14   7        4.42        4.37      1.13 o
  -2  15   7        0.06        1.40      0.83 o
  -6   0   8        7.23        4.86      5.90 o
  -4   0   8      467.35      573.34     54.25 o
  -2   0   8        8.08        7.45      1.12 o
   0   0   8        7.69        5.89      1.84 o
   2   0   8        4.57       13.64      5.81 o
  -7   1   8        1.54        2.59      0.77 o
  -6   1   8       42.83       45.65      4.40 o
  -5   1   8      179.24      221.03     15.86 o
  -4   1   8       31.56       57.91      6.51 o
  -3   1   8        0.12        0.55      0.49 o
  -2   1   8       74.34       70.67      3.55 o
  -1   1   8        7.55        6.12      0.89 o
   0   1   8      217.22      227.25     17.89 o
   1   1   8        0.29        0.81      0.58 o
   2   1   8       39.90       38.45      3.28 o
   3   1   8        3.72        4.48      1.05 o
  -7   2   8       11.63       13.50      2.84 o
  -6   2   8       10.69       12.45      2.50 o
  -5   2   8        0.00        0.64      3.63 o
  -4   2   8       20.18       19.07      2.35 o
  -3   2   8        7.00        4.73      0.77 o
  -2   2   8        0.87        1.07      0.72 o
  -1   2   8      102.83      110.28      6.04 o
   0   2   8        8.16       11.49      2.89 o
   1   2   8       32.87       33.40      2.61 o
   2   2   8        2.08        2.84      0.87 o
   3   2   8        1.78        1.40      0.77 o
  -7   3   8        1.96        1.65      0.96 o
  -6   3   8        0.19        0.85      1.01 o
  -5   3   8       48.19       44.85      6.08 o
  -4   3   8       49.65       50.45      7.48 o
  -3   3   8       46.59       42.40      4.06 o
  -2   3   8       14.78       13.69      1.25 o
  -1   3   8       47.11       41.34      2.79 o
   0   3   8       14.84        9.06      1.17 o
   1   3   8        0.01       -1.03      0.69 o
   2   3   8       35.46       38.73      5.96 o
   3   3   8        2.13        2.29      0.96 o
  -7   4   8        1.25        0.76      0.60 o
  -6   4   8        0.73        0.42      1.01 o
  -5   4   8       20.48       22.17      2.00 o
  -4   4   8       86.85       94.62      5.34 o
  -3   4   8       63.67       56.64      5.55 o
  -2   4   8        3.04        3.26      0.81 o
  -1   4   8        2.88        4.26      0.82 o
   0   4   8        9.48        8.48      1.25 o
   1   4   8       66.10       71.27      7.12 o
   2   4   8        0.97       -0.11      0.74 o
   3   4   8       15.86       19.53      3.15 o
  -7   5   8        1.46        0.38      0.57 o
  -6   5   8       43.88       48.73      5.77 o
  -5   5   8        6.63        4.43      1.06 o
  -4   5   8       17.26       17.05      2.30 o
  -3   5   8      202.80      235.64     13.95 o
  -2   5   8       11.41       12.18      1.54 o
  -1   5   8       89.37       90.84      4.95 o
   0   5   8       62.01       59.48      4.21 o
   1   5   8       17.55       15.18      2.28 o
   2   5   8        4.02        2.44      0.78 o
   3   5   8        2.97        3.00      1.21 o
  -7   6   8        0.08        0.28      0.62 o
  -6   6   8       10.08        7.58      1.95 o
  -5   6   8        0.96        1.20      0.87 o
  -4   6   8       33.63       32.04      2.75 o
  -3   6   8       49.50       48.72      3.46 o
  -2   6   8       83.21       74.35      7.42 o
  -1   6   8       42.46       40.95      3.25 o
   0   6   8        0.01       -0.34      0.58 o
   1   6   8        0.90        1.77      1.07 o
   2   6   8        0.57        0.82      0.80 o
  -6   7   8        0.40        2.37      1.34 o
  -5   7   8        0.18        2.02      0.86 o
  -4   7   8       13.77       14.82      1.98 o
  -3   7   8       11.66       10.36      1.15 o
  -2   7   8       76.45       93.09     10.49 o
  -1   7   8        0.00       -0.44      0.65 o
   0   7   8        2.11        2.48      1.12 o
   1   7   8        2.20        3.01      1.27 o
   2   7   8        0.00        1.60      0.87 o
  -6   8   8        0.21        0.59      1.04 o
  -5   8   8        0.09        0.29      0.72 o
  -4   8   8        1.16        0.69      0.57 o
  -3   8   8        8.17       10.03      1.59 o
  -2   8   8        4.36        4.48      0.91 o
  -1   8   8       25.74       23.94      2.46 o
   0   8   8       34.37       32.27      3.07 o
   1   8   8       11.63        5.00      1.19 o
   2   8   8        0.00       -0.94      1.03 o
  -6   9   8        5.05        6.78      1.63 o
  -5   9   8        0.36        0.05      0.65 o
  -4   9   8        0.92        1.96      0.98 o
  -3   9   8       10.47        9.89      1.45 o
  -2   9   8       35.02       35.64      3.17 o
  -1   9   8        5.36        3.85      0.97 o
   0   9   8        0.00        0.13      0.48 o
   1   9   8        3.73        3.70      1.30 o
   2   9   8        0.04        1.24      0.92 o
  -5  10   8        0.39        1.50      0.99 o
  -4  10   8        1.54        1.99      1.12 o
  -3  10   8        1.01        0.30      0.73 o
  -2  10   8       54.10       57.58      5.66 o
  -1  10   8        0.08        0.20      0.56 o
   0  10   8        0.17       -0.18      0.41 o
   1  10   8        0.01        0.42      0.62 o
  -5  11   8        0.18        1.03      0.80 o
  -4  11   8        0.41        1.61      1.16 o
  -3  11   8        0.07        0.40      0.76 o
  -2  11   8       27.18       27.35      3.21 o
  -1  11   8       23.56       27.11      2.88 o
   0  11   8        8.49        6.35      1.26 o
   1  11   8        6.39        9.00      2.64 o
  -4  12   8        5.18        9.64      2.03 o
  -3  12   8        0.17        0.96      0.85 o
  -2  12   8        2.05        1.47      0.77 o
  -1  12   8       39.62       40.28      4.67 o
   0  12   8        0.06        0.37      0.49 o
  -4  13   8        1.19        5.48      1.96 o
  -3  13   8        2.29        1.89      1.10 o
  -2  13   8        3.33        3.19      1.18 o
  -1  13   8        4.43        3.68      1.25 o
  -7   0   9       14.41       15.70      3.38 o
  -5   0   9        7.80       14.39      4.13 o
  -3   0   9        0.00       -0.28      0.58 o
  -1   0   9       81.07       79.52      5.30 o
   1   0   9       12.34       11.60      2.22 o
  -7   1   9        1.55        3.69      1.14 o
  -6   1   9       11.00       13.17      3.45 o
  -5   1   9        1.75        1.54      0.78 o
  -4   1   9        0.84        2.00      1.33 o
  -3   1   9        7.84       11.23      1.16 o
  -2   1   9       37.78       27.69      2.07 o
  -1   1   9        1.56        2.91      0.94 o
   0   1   9       29.86       31.08      2.47 o
   1   1   9        0.12        0.79      0.77 o
   2   1   9        0.39        0.80      0.73 o
  -7   2   9        1.83        2.29      0.98 o
  -6   2   9        0.20        0.21      0.71 o
  -5   2   9        9.27        6.44      3.12 o
  -4   2   9       90.73       84.84     10.60 o
  -3   2   9       10.77        8.88      1.46 o
  -2   2   9       56.71       45.06      2.80 o
  -1   2   9       13.49       11.90      1.33 o
   0   2   9        9.52        7.19      1.31 o
   1   2   9        0.70        1.42      0.90 o
   2   2   9        1.61        0.73      0.81 o
  -7   3   9       10.70       14.60      3.00 o
  -6   3   9        4.96        3.24      1.60 o
  -5   3   9        6.56        3.22      1.14 o
  -4   3   9        5.16        3.66      1.02 o
  -3   3   9       58.93       56.24      6.73 o
  -2   3   9       48.98       30.25      2.62 o
  -1   3   9       43.06       37.85      2.51 o
   0   3   9        9.28       10.02      1.26 o
   1   3   9        5.43        5.98      1.31 o
   2   3   9        0.89        1.95      0.88 o
  -7   4   9        6.84        7.77      2.24 o
  -6   4   9        0.25        0.34      0.77 o
  -5   4   9        2.99        1.22      1.05 o
  -4   4   9        6.12        3.79      0.93 o
  -3   4   9        4.19        3.09      0.90 o
  -2   4   9        0.19        0.70      0.73 o
  -1   4   9       72.22       65.54      6.15 o
   0   4   9        0.01       -0.82      0.66 o
   1   4   9        1.94        1.31      0.78 o
   2   4   9        0.91        1.24      0.85 o
  -6   5   9        9.72        8.15      3.21 o
  -5   5   9        0.21        0.38      0.68 o
  -4   5   9        0.48        0.79      0.91 o
  -3   5   9       64.37       53.62      7.56 o
  -2   5   9        5.74        6.75      1.25 o
  -1   5   9        2.71        1.95      1.03 o
   0   5   9        2.33        3.18      1.22 o
   1   5   9        0.07        0.78      0.71 o
   2   5   9        0.35        0.44      0.70 o
  -6   6   9        5.81        6.22      1.95 o
  -5   6   9        7.06        5.63      1.43 o
  -4   6   9        0.02       -0.14      0.33 o
  -3   6   9        8.28        6.75      1.40 o
  -2   6   9        2.93        1.50      0.93 o
  -1   6   9       73.12       64.58      8.86 o
   0   6   9        1.19        1.00      0.92 o
   1   6   9        1.21        1.33      0.93 o
  -6   7   9        0.79       -0.12      0.88 o
  -5   7   9        0.53        1.37      0.99 o
  -4   7   9        0.66        1.22      1.02 o
  -3   7   9       80.63       82.98      7.31 o
  -2   7   9       16.64       12.67      1.52 o
  -1   7   9        9.57        9.36      1.96 o
   0   7   9        1.52        2.37      1.15 o
   1   7   9        0.00        0.60      0.83 o
  -6   8   9        0.01        0.53      1.10 o
  -5   8   9        1.15        2.71      1.24 o
  -4   8   9        2.98        2.11      1.23 o
  -3   8   9       14.91       17.63      2.60 o
  -2   8   9        0.03       -0.06      0.51 o
  -1   8   9       10.12       10.07      2.00 o
   0   8   9        6.05        5.94      1.68 o
   1   8   9        0.00       -0.02      0.73 o
  -5   9   9        0.02        1.13      1.04 o
  -4   9   9       21.94       26.47      2.98 o
  -3   9   9       15.24       15.94      2.15 o
  -2   9   9       55.16       56.14      5.86 o
  -1   9   9        0.01        0.25      0.61 o
   0   9   9        2.78        1.82      0.63 o
  -5  10   9        6.60        7.98      1.90 o
  -4  10   9        0.57        2.25      1.20 o
  -3  10   9        2.18        2.35      1.27 o
  -2  10   9       16.71       15.54      2.32 o
  -1  10   9        2.38        3.27      1.11 o
   0  10   9        0.48        1.77      0.92 o
  -4  11   9        9.05       10.87      2.45 o
  -3  11   9        8.18        6.38      2.08 o
  -2  11   9        2.34        2.82      1.29 o
  -1  11   9        0.91        0.63      0.81 o
  -3  12   9        7.85        9.08      2.06 o
  -2  12   9        4.46        3.66      1.31 o
  -6   0  10        3.66        3.31      2.76 o
  -4   0  10        3.02        1.14      0.75 o
  -2   0  10       48.87       38.45      3.52 o
   0   0  10        6.36        5.16      1.88 o
  -6   1  10        1.35        1.74      1.30 o
  -5   1  10        0.04        0.37      0.74 o
  -4   1  10        5.80        3.20      1.11 o
  -3   1  10        4.97        2.52      0.68 o
  -2   1  10        1.67        2.86      0.88 o
  -1   1  10       16.99       15.40      1.65 o
   0   1  10        3.25        4.67      1.09 o
   1   1  10        3.21        4.61      1.26 o
  -6   2  10        1.74        0.47      0.77 o
  -5   2  10        0.10        0.59      0.67 o
  -4   2  10        1.23        0.10      0.52 o
  -3   2  10       10.11        5.89      1.22 o
  -2   2  10        1.08        1.62      0.61 o
  -1   2  10        0.03        0.40      0.62 o
   0   2  10        7.11        5.31      1.21 o
   1   2  10        0.12        1.20      0.96 o
  -6   3  10        1.97        3.29      1.34 o
  -5   3  10        1.71        1.21      0.70 o
  -4   3  10        0.20       -0.23      0.55 o
  -3   3  10        0.33        0.07      0.55 o
  -2   3  10        0.00        0.19      0.64 o
  -1   3  10       10.85        9.88      1.39 o
   0   3  10        0.05        0.27      0.63 o
   1   3  10        0.43        1.17      0.80 o
  -6   4  10        0.05       -0.50      1.05 o
  -5   4  10        1.64        1.16      0.74 o
  -4   4  10        1.49        1.11      0.60 o
  -3   4  10        6.63        2.73      1.13 o
  -2   4  10        7.94        4.13      1.22 o
  -1   4  10        5.46        2.76      0.97 o
   0   4  10        0.06       -0.30      0.60 o
  -6   5  10        6.44        3.95      1.89 o
  -5   5  10        0.40        0.29      0.58 o
  -4   5  10        0.26       -0.08      0.48 o
  -3   5  10       13.74        8.36      1.35 o
  -2   5  10        8.03        5.51      1.58 o
  -1   5  10        0.00       -0.37      0.73 o
   0   5  10        8.61        9.31      1.66 o
  -5   6  10        3.89        5.44      1.62 o
  -4   6  10        0.03       -0.36      0.47 o
  -3   6  10        3.10        1.18      0.75 o
  -2   6  10       20.48       20.47      3.42 o
  -1   6  10        0.14        0.86      0.97 o
   0   6  10        5.36        1.18      1.11 o
  -5   7  10        1.88        2.20      1.10 o
  -4   7  10        0.70        0.68      0.76 o
  -3   7  10        0.26        0.86      0.79 o
  -2   7  10        0.10       -0.19      0.62 o
  -1   7  10        2.00        2.78      1.05 o
   0   7  10        2.69        1.61      1.11 o
  -5   8  10        0.04       -0.55      0.91 o
  -4   8  10        2.01        3.09      1.33 o
  -3   8  10        2.01        0.68      0.67 o
  -2   8  10        0.57        0.97      0.68 o
  -1   8  10        2.12        3.50      1.31 o
  -4   9  10        1.89        2.60      1.14 o
  -3   9  10        2.26        3.23      1.53 o
  -2   9  10        4.55        2.28      0.98 o
  -1   9  10        0.16        0.45      0.58 o
  -3  10  10       12.69       15.10      3.27 o
  -5   0  11        1.68        0.80      1.24 o
  -3   0  11        0.46        0.61      0.87 o
  -1   0  11       16.59       18.68      3.02 o
  -5   1  11        1.70        1.30      0.66 o
  -4   1  11        0.13        0.45      0.49 o
  -3   1  11        2.15        1.25      0.71 o
  -2   1  11        0.58        1.29      0.71 o
  -1   1  11        0.72        1.51      0.87 o
  -5   2  11        2.21        2.14      1.08 o
  -4   2  11        0.15       -0.09      0.65 o
  -3   2  11        0.74        0.39      0.62 o
  -2   2  11        1.73        1.10      0.77 o
  -1   2  11        1.23        0.72      0.74 o
  -5   3  11        1.44        0.66      1.42 o
  -4   3  11        0.00        0.62      0.85 o
  -3   3  11        3.26        3.64      1.11 o
  -2   3  11        0.33        0.92      0.73 o
  -1   3  11        9.47        6.14      1.41 o
  -5   4  11        8.95        7.75      2.58 o
  -4   4  11        1.61        0.26      0.50 o
  -3   4  11        1.21        1.49      0.78 o
  -2   4  11        0.51        0.05      0.60 o
  -1   4  11        0.57        1.16      0.91 o
  -4   5  11        0.08       -0.37      1.07 o
  -3   5  11        4.06        2.70      1.01 o
  -2   5  11        0.27       -0.31      0.76 o
  -4   6  11        6.75        4.98      1.99 o
  -3   6  11        0.03        0.49      0.69 o
  -2   6  11        1.11        1.91      1.09 o
 
